# Supplementary material for: Genomic Data Mining Reveals Abundant Uncharacterized Transporters in Coccidioides immitis and Coccidioides posadasii
Source: J Fungi (Basel). 2022 Oct 10;8(10):1064. doi: 10.3390/jof8101064 (PMC9604845; doi:10.3390/jof8101064)
Supplement: Supplementary file 1 [file jof-08-01064-s001.zip]

Archive with 4 entries (3 files):
- jof-1914855-supplementary/
- jof-1914855-supplementary/SupplementaryTableS1.xlsx
- jof-1914855-supplementary/SupplementaryTableS2.pdf
- jof-1914855-supplementary/SupplementaryTableS3.pdf
