# Supplementary material for: Genomic Data Mining Reveals Abundant Uncharacterized Transporters in Coccidioides immitis and Coccidioides posadasii
Source: J Fungi (Basel). 2022 Oct 10;8(10):1064. doi: 10.3390/jof8101064 (PMC9604845; doi:10.3390/jof8101064)
Supplement: Supplementary file 1 [file jof-08-01064-s001.zip › jof-1914855-supplementary/SupplementaryTableS1.xlsx]

## Sheet: C. Immitis
Supplementary Table 1. (A) Putative transporters in C. immitis. Previously annotated or reported transporters have been marked with yellow background.
Note: Column A: transporter class. Column B: transporter subclass. Column C: transporter family. Column D: the accession number of the predicted transporter in C. Immitis.
Column E: annotation of the predicted transporter in C. Immitis. Column F: the predicted transporter in 5-letter designation VWXYZ, which corresponds transporter class, subclass, family, subfamily and the sub-strate/substrates transported .
Column G: The lowest E-value of BLASTP queries. The lower the E value, the more significant the match is. Column H: the known or predicted transporter in the TCDB that is homologous to predicted C. immitis transporter.
Column I: Description of the transporter in TCDB that is homolous to the predicted C. immitis transporter. Column J and Column K: the greatest sequence identity and positive percentages between the predicted C. immitis transporter and the homolog in TCDB.
Column L-P summarize the domain information of the predicted C. immitis transporter: the number of domains, the domain name, and the domain ID in Pfam, the statistical significance of the domain based on the Pfam search E-value. Column Q and R summarize the number of and the locations of the transmembrane segments of the predicted C. immitis transporter.
TC_Class	TC_Subclass	TC_Family	Accession number (C. Immitis)	Annotation	TCDB Class	BLASTP Lowest E-value	TCDB hit	Description of homologous transporter in TCDB	Greatest identity %	Greatest positive %	Domain Counts	Domain Names	pfam ID	Pfam search E-value	Domain Description	Transmembrane segment counts	Transmembrane segments locations
1: Channels/Proes	1.A: α-Type Channels	1.A.1:The Voltage-gated Ion Channel (VIC) Superfamily	XP_001243065.2	calcium channel subunit Cch1	1.A.1.11.23	0	O14234	Calcium-channel protein cch1 OS=Schizosaccharomyces pombe (strain 972 / ATCC 24843) GN=cch1 PE=3 SV=1	53.5714	75	4	Ion_trans | Ion_trans | Ion_trans | Ion_trans	PF00520.34 | PF00520.34 | PF00520.34 | PF00520.34	2.1e-41 | 2.3e-32 | 4.2e-26 | 4.8e-23	Ion transport protein | Ion transport protein | Ion transport protein | Ion transport protein	22	376-398 | 419-441 | 528-545 | 583-605 | 722-744 | 791-808 | 818-840 | 853-870 | 880-902 | 909-931 | 988-1010 | 1215-1237 | 1252-1274 | 1287-1309 | 1351-1373 | 1464-1486 | 1542-1564 | 1577-1599 | 1609-1627 | 1634-1651 | 1666-1688 | 1767-1789
		1.A.4: The Transient Receptor Potential Ca2+ Channel (TRP-CC) Family	XP_001246339.1	potassium ion channel Yvc1	1.A.4.4.3	1.76494e-151	EEQ47301	conserved hypothetical protein [Candida albicans WO-1]	44	68	1	PKD_channel	PF08016.15	4.7e-06	Polycystin cation channel	7	229-251 | 290-312 | 343-365 | 372-391 | 433-455 | 488-510 | 520-542
			XP_001246786.1	hypothetical protein CIMG_00557	1.A.4.9.3	3.88846e-140	P39719	Flavin carrier protein 2 OS=Saccharomyces cerevisiae (strain ATCC 204508 / S288c) GN=FLC2 PE=1 SV=2	39.7415	62.8346	2	TRP | TRP_N	PF06011.15 | PF14558.9	3.8e-167 | 1.6e-39	Transient receptor potential (TRP) ion channel | ML-like domain	7	329-351 | 382-404 | 409-431 | 470-492 | 502-521 | 528-550 | 565-587
			XP_001247204.1	hypothetical protein CIMG_00975	1.A.4.9.3	1.27867e-36	P39719	Flavin carrier protein 2 OS=Saccharomyces cerevisiae (strain ATCC 204508 / S288c) GN=FLC2 PE=1 SV=2	34.6154	53.8462	2	TRP | TRP_N	PF06011.15 | PF14558.9	1.8e-145 | 6.4e-35	Transient receptor potential (TRP) ion channel | ML-like domain	7	347-369 | 389-411 | 426-448 | 483-505 | 510-529 | 542-564 | 579-601
			XP_001245013.1	integral membrane protein	1.A.4.9.4	1.19464e-39	O94543	Uncharacterized membrane protein C1322.03 OS=Schizosaccharomyces pombe (strain 972 / ATCC 24843) GN=SPCC1322.03 PE=3 SV=1	50	62.5	2	TRP | TRP_N	PF06011.15 | PF14558.9	6e-33 | 1.1e-18	Transient receptor potential (TRP) ion channel | ML-like domain	8	62-84 | 264-286 | 398-420 | 446-468 | 478-500 | 552-574 | 589-611 | 618-640
		1.A.8: The Major Intrinsic Protein (MIP) Family	XP_001242655.2	MIP family channel protein	1.A.8.6.4	4.13369e-56	H6B4G1	Aquaporin 1 OS=Terfezia claveryi GN=AQP1 PE=2 SV=1	48.5944	64.6586	1	MIP	PF00230.23	2.7e-34	Major intrinsic protein	7	15-37 | 50-72 | 76-98 | 105-124 | 134-156 | 165-187 | 207-229
			XP_001239082.2	MIP family channel protein	1.A.8.9.18	5.31798e-135	G9NVB0	Uncharacterized protein OS=Hypocrea atroviridis (strain ATCC 20476 / IMI 206040) OX=452589 GN=TRIATDRAFT_39327 PE=3 SV=1	80	86.6667	1	MIP	PF00230.23	7.5e-50	Major intrinsic protein	7	37-59 | 69-91 | 112-134 | 144-166 | 173-191 | 201-223 | 235-257
		1.A.9: The Neurotransmitter Receptor, Cys loop, Ligand-gated Ion Channel (LIC) Family	XP_001247181.1	AUR protein kinase	1.A.9.1.23	3.65237e-90	KAE9548426	hypothetical protein FO519_008364 [Halicephalobus sp. NKZ332]	56.015	73.3083	1	Pkinase	PF00069.28	8.8e-70	Protein kinase domain
		1.A.10: The Glutamate-gated Ion Channel (GIC) Family of Neurotransmitter Receptors	XP_001239003.2	AGC/NDR/NDR-UNCLASSIFIED protein kinase	1.A.10.1.31	1.10231e-37	KAF0045484.1	hypothetical protein F2P81_002013 [Scophthalmus maximus]	48.2759	65.5172	1	Pkinase	PF00069.28	1e-58	Protein kinase domain
			XP_001245188.1	STE/STE20/YSK protein kinase	1.A.10.1.31	9.52737e-25	KAF0045484.1	hypothetical protein F2P81_002013 [Scophthalmus maximus]	31.982	52.8662	1	Pkinase	PF00069.28	8.6e-56	Protein kinase domain
			XP_001248598.1	AGC protein kinase	1.A.10.1.31	4.93727e-34	KAF0045484.1	hypothetical protein F2P81_002013 [Scophthalmus maximus]	53.0612	67.5	3	Pkinase | Pkinase | Response_reg	PF00069.28 | PF00069.28 | PF00072.27	6.5e-38 | 2.8e-17 | 9.4e-11	Protein kinase domain | Protein kinase domain | Response regulator receiver domain
		1.A.11: The Ammonium Transporter Channel (Amt) Family	XP_001247231.2	ammonium transporter	1.A.11.3.1	1.87724e-158	P40260	AMMONIUM TRANSPORTER MEP1 - Saccharomyces cerevisiae (Baker's yeast).	53.1049	68.9095	1	Ammonium_transp	PF00909.24	1.6e-115	Ammonium Transporter Family	10	89-111 | 118-140 | 178-200 | 205-227 | 242-264 | 277-296 | 306-328 | 349-371 | 394-413 | 451-473
			XP_001243034.2	ammonium transporter	1.A.11.3.3	0	Q8NKD5	Ammonium transporter - Hebeloma cylindrosporum.	65.7343	81.8182	1	Ammonium_transp	PF00909.24	4.3e-122	Ammonium Transporter Family	11	42-64 | 71-93 | 132-154 | 159-181 | 196-218 | 238-260 | 264-286 | 293-315 | 319-338 | 351-373 | 405-427
		1.A.14: The Calcium Transporter A (CaTA) Family (formerly the Testis-Enhanced Gene Transfer (TEGT) Family)	XP_001245104.1	bax Inhibitor family protein	1.A.14.1.5	8.4884e-28	U3IVC3	Uncharacterized protein OS=Anas platyrhynchos GN=GHITM PE=4 SV=1	50	60.7143	1	Bax1-I	PF01027.23	1.1e-31	Inhibitor of apoptosis-promoting Bax1	7	84-103 | 124-141 | 156-178 | 185-204 | 208-230 | 237-259 | 274-296
			XP_001242790.1	bax Inhibitor family protein	1.A.14.3.6	1.29241e-43	Q9HC24	Protein lifeguard 4 OS=Homo sapiens GN=TMBIM4 PE=1 SV=3	41.0788	61.7647	1	Bax1-I	PF01027.23	4.5e-52	Inhibitor of apoptosis-promoting Bax1	7	71-88 | 103-122 | 129-151 | 156-175 | 182-204 | 214-236 | 249-266
		1.A.15: The Non-selective Cation Channel-2 (NSCC2) Family	XP_001245735.1	Sec62 family protein translocation protein	1.A.15.1.1	6.26581e-30	P21825	3.A.5.8.1 Translocation protein SEC62	43.75	62.1622	1	Sec62	PF03839.19	6.9e-67	Translocation protein Sec62	2	257-279 | 292-314
		1.A.17: The Calcium-dependent Chloride Channel (Ca-ClC) Family	XP_001241728.1	plasma membrane channel protein	1.A.17.1.17	0	B0YES0	Plasma membrane channel protein Ist2, putative OS=Neosartorya fumigata (strain CEA10 / CBS 144.89 / FGSC A1163) GN=AFUB_100160 PE=4 SV=1	57.8231	73.6054	1	Anoctamin	PF04547.15	5.7e-119	Calcium-activated chloride channel	5	212-234 | 239-261 | 320-342 | 352-374 | 401-423
			XP_001244215.1	hypothetical protein CIMG_03656	1.A.17.5.5	0	G2Y513	Similar to DUF221 domain protein OS=Botryotinia fuckeliana (strain T4) GN=BofuT4_P037330.1 PE=4 SV=1	54.5998	70.9677	3	RSN1_7TM | RSN1_TM | PHM7_cyt	PF02714.18 | PF13967.9 | PF14703.9	3.6e-78 | 5.3e-43 | 1.4e-42	Calcium-dependent channel, 7TM region, putative phosphate | Late exocytosis, associated with Golgi transport | Cytosolic domain of 10TM putative phosphate transporter	11	35-57 | 121-143 | 165-187 | 392-414 | 439-461 | 482-504 | 524-546 | 594-616 | 620-639 | 652-671 | 675-697
			XP_001238948.2	hypothetical protein CIMG_09970	1.A.17.5.8	2.45281e-167	J5PL79	RSN1-like protein OS=Saccharomyces kudriavzevii (strain ATCC MYA-4449 / AS 2.2408 / CBS 8840 / NBRC 1802 / NCYC 2889) GN=YMR266W PE=4 SV=1	46.1538	64.1026	4	RSN1_7TM | RSN1_TM | PHM7_cyt | PHM7_ext	PF02714.18 | PF13967.9 | PF14703.9 | PF12621.11	3.8e-88 | 4.3e-45 | 6.2e-29 | 3.8e-28	Calcium-dependent channel, 7TM region, putative phosphate | Late exocytosis, associated with Golgi transport | Cytosolic domain of 10TM putative phosphate transporter | Extracellular tail, of 10TM putative phosphate transporter	10	55-77 | 142-164 | 184-203 | 440-462 | 482-504 | 525-547 | 577-599 | 620-642 | 647-669 | 690-712
			XP_001238958.1	hypothetical protein CIMG_09980	1.A.17.5.11	4.71711e-165	Q06538	Calcium permeable stress-gated cation channel 1 OS=Saccharomyces cerevisiae (strain ATCC 204508 / S288c) GN=CSC1 PE=1 SV=1	46.875	62.5	3	RSN1_7TM | RSN1_TM | PHM7_cyt	PF02714.18 | PF13967.9 | PF14703.9	5.6e-83 | 2.7e-42 | 1.1e-41	Calcium-dependent channel, 7TM region, putative phosphate | Late exocytosis, associated with Golgi transport | Cytosolic domain of 10TM putative phosphate transporter	11	42-64 | 123-145 | 188-210 | 448-470 | 498-520 | 541-563 | 587-609 | 639-661 | 665-682 | 703-725 | 729-748
			XP_001246918.1	hypothetical protein CIMG_00689	1.A.17.5.18	4.94688e-154	XP_723491.2	hypothetical protein CAALFM_C109430WA [Candida albicans SC5314]	41.3043	61.7647	4	RSN1_7TM | RSN1_TM | PHM7_cyt | PHM7_ext	PF02714.18 | PF13967.9 | PF14703.9 | PF12621.11	2.6e-89 | 4.1e-45 | 3.4e-33 | 1e-30	Calcium-dependent channel, 7TM region, putative phosphate | Late exocytosis, associated with Golgi transport | Cytosolic domain of 10TM putative phosphate transporter | Extracellular tail, of 10TM putative phosphate transporter	11	25-47 | 104-126 | 154-173 | 416-438 | 458-480 | 501-523 | 553-575 | 596-618 | 622-644 | 665-687 | 691-713
			XP_001247242.2	hypothetical protein CIMG_01013	1.A.17.5.18	1.43689e-73	XP_723491.2	hypothetical protein CAALFM_C109430WA [Candida albicans SC5314]	39.3939	62.7907	5	RSN1_7TM | RSN1_TM | PHM7_cyt | PHM7_ext | PHM7_cyt	PF02714.18 | PF13967.9 | PF14703.9 | PF12621.11 | PF14703.9	3.1e-83 | 5.3e-47 | 3e-17 | 4.8e-12 | 2.7e-10	Calcium-dependent channel, 7TM region, putative phosphate | Late exocytosis, associated with Golgi transport | Cytosolic domain of 10TM putative phosphate transporter | Extracellular tail, of 10TM putative phosphate transporter | Cytosolic domain of 10TM putative phosphate transporter	10	34-56 | 111-133 | 175-194 | 667-689 | 717-739 | 760-782 | 816-838 | 874-896 | 918-940 | 947-969
		1.A.23: The Small Conductance Mechanosensitive Ion Channel (MscS) Family	XP_001240697.2	serine/threonine protein kinase	1.A.23.4.9	7.7659e-78	F9X0Q3	Calcium channel OS=Mycosphaerella graminicola (strain CBS 115943 / IPO323) GN=MYCGRDRAFT_67398 PE=4 SV=1	41.1765	59.4595	1	MS_channel	PF00924.21	3.2e-17	Mechanosensitive ion channel	5	111-133 | 138-160 | 238-260 | 460-482 | 487-509
			XP_001247649.1	mechanosensitive ion channel family protein	1.A.23.4.9	0	F9X0Q3	Calcium channel OS=Mycosphaerella graminicola (strain CBS 115943 / IPO323) GN=MYCGRDRAFT_67398 PE=4 SV=1	58.5744	70.2479	1	MS_channel	PF00924.21	6.1e-24	Mechanosensitive ion channel	7	148-170 | 180-197 | 204-221 | 236-255 | 276-298 | 492-509 | 514-536
		1.A.33: The Cation Channel-forming Heat Shock Protein-70 (Hsp70) Family	XP_001244995.1	hsp7-like protein	1.A.33.1.2	0	P0A6Y8	Chaperone protein dnaK - Escherichia coli.	60.6419	76.3514	1	HSP70	PF00012.23	3.4e-264	Hsp70 protein
			XP_001248498.1	hsp75-like protein	1.A.33.1.3	0	P08107	Heat shock 70 kDa protein 1 (HSP70.1) (HSP70-1/HSP70-2) - Homo sapiens (Human).	61.1399	76.1658	1	HSP70	PF00012.23	7.9e-228	Hsp70 protein
			XP_001248080.1	regulator protein	1.A.33.1.3	6.13906e-64	P08107	Heat shock 70 kDa protein 1 (HSP70.1) (HSP70-1/HSP70-2) - Homo sapiens (Human).	31.7778	54.1667	1	HSP70	PF00012.23	7.9e-86	Hsp70 protein
			XP_001247458.1	chaperone DnaK	1.A.33.1.5	0	P11021	78 kDa glucose-regulated protein OS=Homo sapiens GN=HSPA5 PE=1 SV=2	69.0476	83.0159	1	HSP70	PF00012.23	1.2e-260	Hsp70 protein	1	13-35
		1.A.35: The CorA Metal Ion Transporter (MIT) Family	XP_001242345.1	CorA family metal ion transporter	1.A.35.2.3	1.98889e-137	O13657	Putative metal ion transporter C27B12.12c OS=Schizosaccharomyces pombe (strain 972 / ATCC 24843) GN=pi066 PE=1 SV=1	58.4906	77.3585	1	CorA	PF01544.21	2.2e-39	CorA-like Mg2+ transporter protein	2	605-627 | 634-656
			XP_001247128.2	CorA family metal ion transporter	1.A.35.2.3	4.88507e-117	O13657	Putative metal ion transporter C27B12.12c OS=Schizosaccharomyces pombe (strain 972 / ATCC 24843) GN=pi066 PE=1 SV=1	55.3746	72.3127	1	CorA	PF01544.21	7e-38	CorA-like Mg2+ transporter protein	1	813-835
			XP_001241897.1	mitochondrial inner membrane magnesium transporter mrs2	1.A.35.5.1	1.44718e-66	Q01926	MITOCHONDRIAL RNA SPLICING PROTEIN MRS2 PRECURSOR - Saccharomyces cerevisiae (Baker's yeast).	43.6202	64.9852	1	CorA	PF01544.21	4.1e-07	CorA-like Mg2+ transporter protein	2	442-459 | 472-494
		1.A.43: The Camphor Resistance or Fluoride Exporter (Fluc) Family	XP_001239890.2	chromosome condensation protein	1.A.43.2.6	3.36935e-116	Q7SB51	Chromosome condensation protein OS=Neurospora crassa (strain ATCC 24698 / 74-OR23-1A / CBS 708.71 / DSM 1257 / FGSC 987) GN=NCU06262 PE=3 SV=2	52.2892	66.0241	2	CRCB | CRCB	PF02537.18 | PF02537.18	2e-21 | 1.6e-14	CrcB-like protein, Camphor Resistance (CrcB) | CrcB-like protein, Camphor Resistance (CrcB)	8	118-136 | 146-168 | 216-238 | 265-287 | 308-330 | 345-364 | 371-393 | 456-478
		1.A.46: The Anion Channel-forming Bestrophin (Bestrophin) Family	XP_001242101.2	hypothetical protein CIMG_05997	1.A.46.2.1	6.16078e-165	Q5BB29	Putative uncharacterized protein OS=Emericella nidulans GN=AN2251.2 PE=4 SV=1	71.4286	79.7066	1	Bestrophin	PF01062.24	1.3e-44	Bestrophin, RFP-TM, chloride channel	4	93-115 | 125-145 | 328-350 | 360-382
			XP_001239637.2	membrane protein	1.A.46.2.2	4.7879e-155	Q5AXS1	Putative uncharacterized protein OS=Emericella nidulans GN=AN6909.2 PE=4 SV=1	63.0499	74.4868	1	Bestrophin	PF01062.24	1.3e-72	Bestrophin, RFP-TM, chloride channel	3	49-71 | 81-100 | 293-315
		1.A.51: The Voltage-gated Proton Channel (VPC) Family	XP_001245965.2	dual specificity phosphatase	1.A.51.2.2	2.94634e-28	XP_018103475.1	PREDICTED: voltage-sensitive phosphatase 2 isoform X1 [Xenopus laevis]	78.5714	85.7143	1	DSPc	PF00782.23	1.3e-09	Dual specificity phosphatase, catalytic domain
		1.A.54: The Presenilin ER Ca2+ Leak Channel (Presenilin) Family	XP_001241927.1	signal peptide peptidase	1.A.54.3.4	6.023e-31	A7KX19	Signal peptide peptidase OS=Drosophila melanogaster GN=spp PE=4 SV=1	34.2105	61.9048	1	Peptidase_A22B	PF04258.16	3e-58	Signal peptide peptidase	9	92-109 | 121-138 | 193-215 | 236-255 | 259-278 | 285-307 | 332-354 | 420-442 | 447-466
		1.A.55: The Synaptic Vesicle-Associated Ca2+ Channel, Flower (Flower) Family	XP_001244182.1	golgi apparatus membrane protein TVP18	1.A.55.4.1	9.97262e-59	B8N1Q6	Clathrin-coated vesicle protein, putative OS=Aspergillus flavus (strain ATCC 200026 / FGSC A1120 / NRRL 3357 / JCM 12722 / SRRC 167) GN=AFLA_032100 PE=4 SV=1	67.7852	78.5235	1	Cg6151-P	PF10233.12	1.2e-34	Uncharacterized conserved protein CG6151-P	4	13-35 | 39-61 | 82-101 | 106-125
		1.A.56: The Copper Transporter (Ctr) Family	XP_001240196.2	high affinity copper transporter	1.A.56.1.16	3.83677e-54	Q4WHY8	Ctr copper transporter family protein OS=Neosartorya fumigata (strain ATCC MYA-4609 / Af293 / CBS 101355 / FGSC A1100) GN=AFUA_2G03730 PE=4 SV=1	52.3256	65.1163	1	Ctr	PF04145.18	1.1e-40	Ctr copper transporter family	3	64-83 | 141-163 | 167-186
			XP_001240432.2	solute carrier family 31 (copper transporter), member 1	1.A.56.1.18	7.43528e-61	Q4WX45	Ctr copper transporter family protein OS=Neosartorya fumigata (strain ATCC MYA-4609 / Af293 / CBS 101355 / FGSC A1100) GN=AFUA_3G08180 PE=4 SV=1	51.5464	75	1	Ctr	PF04145.18	3.9e-32	Ctr copper transporter family	3	36-58 | 123-145 | 149-171
			XP_001239015.1	copper transporter	1.A.56.3.2	1.13145e-55	Q4WCY0	Ctr copper transporter, putative OS=Neosartorya fumigata (strain ATCC MYA-4609 / Af293 / CBS 101355 / FGSC A1100) GN=AFUA_6G02810 PE=4 SV=1	57.8313	72.8916	1	Ctr	PF04145.18	3.2e-32	Ctr copper transporter family	2	47-69 | 146-168
		1.A.76: The Magnesium Transporter1 (MagT1) Family	XP_001243347.2	oligosaccharyl transferase subunit	1.A.76.1.14	4.23272e-97	U4LWM1	Similar to Magnesium transporter protein 1 acc. no. Q7ZV50 OS=Pyronema omphalodes (strain CBS 100304) GN=PCON_02130 PE=4 SV=1	46.9055	65.4723	1	OST3_OST6	PF04756.16	3.8e-98	OST3 / OST6 family, transporter family	5	7-26 | 183-205 | 212-234 | 260-282 | 295-317
		1.A.77: The Mg2+/Ca2+ Uniporter (MCU) Family	XP_001239152.1	66S preribosome component MAK16	1.A.77.1.13	1.66371e-54	A9V8N9	Predicted protein OS=Monosiga brevicollis GN=33945 PE=4 SV=1	63.4328	78.3582	2	Ribosomal_L28e | Mak16	PF01778.20 | PF04874.17	2.7e-40 | 1.7e-30	Ribosomal L28e protein family | Mak16 protein C-terminal region
		1.A.81: The Low Affinity Ca2+ Channel (LACC) Family	XP_001246070.2	hypothetical protein CIMG_05511	1.A.81.3.1	2.72882e-38	I3VPY1	Factor-induced protein 1 OS=Gibberella zeae GN=FIG1 PE=4 SV=1	40	56.8966	1	Fig1	PF12351.11	1.1e-43	Ca2+ regulator and membrane fusion protein Fig1	4	15-37 | 149-171 | 197-219 | 240-262
			XP_001246082.2	hypothetical protein CIMG_05523	1.A.81.3.1	3.13994e-99	I3VPY1	Factor-induced protein 1 OS=Gibberella zeae GN=FIG1 PE=4 SV=1	64.5914	82.4903	1	Fig1	PF12351.11	2.3e-59	Ca2+ regulator and membrane fusion protein Fig1	4	17-39 | 137-159 | 188-210 | 235-257
		1.A.88: The Fungal Potassium Channel (F-Kch) Family	XP_001247400.2	hypothetical protein CIMG_01171	1.A.88.1.4	3.17039e-132	A2QW01	Putative uncharacterized protein An11g03330 OS=Aspergillus niger (strain CBS 513.88 / FGSC A1513) GN=An11g03330 PE=4 SV=1	54.9296	68.7793	1	KCH	PF16944.8	3.3e-101	Fungal potassium channel	3	35-57 | 79-101 | 231-253
		1.A.101: The Peroxisomal Pore-forming Pex11 (Pex11) Family	XP_001247498.1	peroxisomal biogenesis factor PEX11	1.A.101.1.1	8.99482e-21	Q12462	Peroxisomal membrane protein PMP27 OS=Saccharomyces cerevisiae (strain ATCC 204508 / S288c) GN=PEX11 PE=1 SV=2	40	60	1	PEX11	PF05648.17	6.9e-68	Peroxisomal biogenesis factor 11 (PEX11)
			XP_001239782.2	peroxin 11C	1.A.101.2.1	6.58766e-73	A2QK30	Aspergillus niger contig An04c0330, genomic contig OS=Aspergillus niger (strain CBS 513.88 / FGSC A1513) GN=An04g09150 PE=4 SV=1	48.5185	61.1111	1	PEX11	PF05648.17	1.7e-11	Peroxisomal biogenesis factor 11 (PEX11)
		1.A.105: The Mixed Lineage Kinase Domain-like (MLKL) Family	XP_001243658.2	inositolphosphorylceramide-B C-26 hydroxylase	1.A.105.1.2	2.69628e-25	594627457	PREDICTED: LOW QUALITY PROTEIN: mixed lineage kinase domain-like protein [Balaenoptera acutorostrata scammoni]	45.9459	61.5385	2	Cyt-b5 | FA_hydroxylase	PF00173.31 | PF04116.16	1.5e-18 | 2.2e-13	Cytochrome b5-like Heme/Steroid binding domain | Fatty acid hydroxylase	3	193-215 | 222-244 | 298-320
		1.A.111: The Reactive Oxygen Species Modulator 1 (Romo1) Family	XP_001248066.1	mitochondrial genome maintenance protein Mgr2	1.A.111.1.2	1.7716e-46	E2PSV0	Putative uncharacterized protein An07g06340 OS=Aspergillus niger (strain CBS 513.88 / FGSC A1513) GN=An07g06340 PE=4 SV=1	70.1754	88.8889	1	Romo1	PF10247.12	2.4e-28	Reactive mitochondrial oxygen species modulator 1	2	24-46 | 58-80
		1.A.112: The Cyclin M Mg2+ Exporter (CNNM) Family	XP_001247398.1	hypothetical protein CIMG_01169	1.A.112.1.4	1.91678e-45	Q6P4Q7	Metal transporter CNNM4 OS=Homo sapiens GN=CNNM4 PE=1 SV=3	36.2573	58.8235	1	CNNM	PF01595.23	4.8e-30	Cyclin M transmembrane N-terminal domain	3	13-35 | 55-77 | 171-193
		1.A.115: The Pore-forming NADPH-dependent 1-Acyldihydroxyacetone Phosphate Reductase (Ayr1) Family	XP_001241382.2	short chain dehydrogenase/reductase	1.A.115.1.1	2.03877e-46	P40471	NADPH-dependent 1-acyldihydroxyacetone phosphate reductase OS=Saccharomyces cerevisiae (strain ATCC 204508 / S288c) OX=559292 GN=AYR1 PE=1 SV=1	37.3288	52.3973	1	adh_short	PF00106.28	2.9e-40	short chain dehydrogenase	3	109-126 | 130-152 | 261-280
			XP_001246876.2	oxidoreductase	1.A.115.1.1	1.10063e-23	P40471	NADPH-dependent 1-acyldihydroxyacetone phosphate reductase OS=Saccharomyces cerevisiae (strain ATCC 204508 / S288c) OX=559292 GN=AYR1 PE=1 SV=1	40	60	1	adh_short	PF00106.28	2.4e-53	short chain dehydrogenase
			XP_001239177.2	short chain dehydrogenase/reductase	1.A.115.1.3	2.83671e-25	WP_106247303.1	SDR family NAD(P)-dependent oxidoreductase [Allonocardiopsis opalescens]	35.1852	53.7037	1	adh_short	PF00106.28	3e-23	short chain dehydrogenase
			XP_001242753.1	short chain dehydrogenase	1.A.115.1.3	8.46638e-44	WP_106247303.1	SDR family NAD(P)-dependent oxidoreductase [Allonocardiopsis opalescens]	37.931	58.1395	1	adh_short	PF00106.28	1e-46	short chain dehydrogenase
			XP_012214405.1	short chain dehydrogenase/reductase	1.A.115.1.3	5.74679e-37	WP_106247303.1	SDR family NAD(P)-dependent oxidoreductase [Allonocardiopsis opalescens]	50	58.6207	1	adh_short	PF00106.28	1.3e-30	short chain dehydrogenase
			XP_001239054.1	short chain dehydrogenase/reductase	1.A.115.1.5	7.81912e-30	WP_062382148.1	SDR family oxidoreductase [Pseudomonas abietaniphila]	43.75	56.4103	1	adh_short_C2	PF13561.9	3.2e-61	Enoyl-(Acyl carrier protein) reductase
			XP_001242583.2	oxidoreductase	1.A.115.1.5	2.15343e-25	WP_062382148.1	SDR family oxidoreductase [Pseudomonas abietaniphila]	38.8889	55	1	adh_short_C2	PF13561.9	2.3e-62	Enoyl-(Acyl carrier protein) reductase
			XP_001242698.2	oxidoreductase	1.A.115.1.5	5.8348e-27	WP_062382148.1	SDR family oxidoreductase [Pseudomonas abietaniphila]	37.931	55.1724	1	adh_short_C2	PF13561.9	1.2e-57	Enoyl-(Acyl carrier protein) reductase
			XP_001246035.1	short chain dehydrogenase	1.A.115.1.5	1.13356e-36	WP_062382148.1	SDR family oxidoreductase [Pseudomonas abietaniphila]	36.1446	53.9326	1	adh_short_C2	PF13561.9	2.7e-52	Enoyl-(Acyl carrier protein) reductase
			XP_001242934.2	short chain dehydrogenase	1.A.115.1.5	5.21411e-24	WP_062382148.1	SDR family oxidoreductase [Pseudomonas abietaniphila]	31.6384	52.5	1	adh_short_C2	PF13561.9	1.6e-62	Enoyl-(Acyl carrier protein) reductase
			XP_001241133.2	short chain dehydrogenase	1.A.115.1.5	3.77768e-27	WP_062382148.1	SDR family oxidoreductase [Pseudomonas abietaniphila]	46.4286	58.9744	1	adh_short_C2	PF13561.9	1.5e-57	Enoyl-(Acyl carrier protein) reductase
			XP_001243713.1	3-oxoacyl-acyl-carrier-protein reductase	1.A.115.1.5	2.09793e-36	WP_062382148.1	SDR family oxidoreductase [Pseudomonas abietaniphila]	37.2881	55.9322	1	adh_short_C2	PF13561.9	5.5e-45	Enoyl-(Acyl carrier protein) reductase
			XP_001248226.1	short chain dehydrogenase/reductase family protein	1.A.115.1.5	6.25591e-30	WP_062382148.1	SDR family oxidoreductase [Pseudomonas abietaniphila]	41.1765	62.8571	1	adh_short_C2	PF13561.9	3.9e-50	Enoyl-(Acyl carrier protein) reductase
			XP_001245595.2	short chain dehydrogenase/reductase SDR	1.A.115.1.5	1.88034e-29	WP_062382148.1	SDR family oxidoreductase [Pseudomonas abietaniphila]	36.6667	56.6667	1	adh_short_C2	PF13561.9	2.5e-59	Enoyl-(Acyl carrier protein) reductase
			XP_001246472.1	3-oxoacyl-(acyl-carrier-protein) reductase	1.A.115.1.5	3.61728e-27	WP_062382148.1	SDR family oxidoreductase [Pseudomonas abietaniphila]	37.037	66.6667	1	adh_short_C2	PF13561.9	5.9e-56	Enoyl-(Acyl carrier protein) reductase
			XP_001247282.2	oxidoreductase	1.A.115.1.5	5.39583e-22	WP_062382148.1	SDR family oxidoreductase [Pseudomonas abietaniphila]	36.3636	50.9091	1	adh_short_C2	PF13561.9	1.3e-48	Enoyl-(Acyl carrier protein) reductase
			XP_001245210.2	short chain dehydrogenase	1.A.115.1.5	6.26493e-21	WP_062382148.1	SDR family oxidoreductase [Pseudomonas abietaniphila]	38.8889	50	2	adh_short | adh_short_C2	PF00106.28 | PF13561.9	4.2e-38 | 2.7e-20	short chain dehydrogenase | Enoyl-(Acyl carrier protein) reductase
		1.A.119: The Stress-inducible Transmembrane Protein (TMPIT) Family	XP_001244729.2	hypothetical protein CIMG_04170	1.A.119.1.9	2.80996e-24	PRW60447.1	transmembrane 120-like protein [Chlorella sorokiniana]	42	58
		1.A.126: The Mpv17/Pmp22 4 TMS Putative Channel (Mpv17) Family	XP_001239295.2	integral membrane protein	9.B.192.1.2	4.80352e-21	Q06563	Protein SYM1 OS=Saccharomyces cerevisiae (strain ATCC 204508 / S288c) GN=SYM1 PE=1 SV=1	50	67.5676	1	Mpv17_PMP22	PF04117.15	8.4e-19	Mpv17 / PMP22 family	4	20-42 | 52-74 | 131-153 | 168-190
			XP_001240930.1	protein sym1	9.B.192.1.2	9.13309e-35	Q06563	Protein SYM1 OS=Saccharomyces cerevisiae (strain ATCC 204508 / S288c) GN=SYM1 PE=1 SV=1	38.5475	55.8659	1	Mpv17_PMP22	PF04117.15	1.9e-22	Mpv17 / PMP22 family	2	13-35 | 50-72
	1.B: β-Barrel Porins	1.B.8: The Mitochondrial and Plastid Porin (MPP) Family	XP_001244681.1	mitochondrial outer membrane protein porin	1.B.8.1.20	1.72431e-142	P07144	Mitochondrial outer membrane protein porin OS=Neurospora crassa (strain ATCC 24698 / 74-OR23-1A / CBS 708.71 / DSM 1257 / FGSC 987) OX=367110 GN=B7H23.070 PE=2 SV=1	71.3781	82.6855	1	Porin_3	PF01459.25	2.3e-74	Eukaryotic porin
			XP_001248847.1	mitochondrial import receptor subunit	1.B.8.2.1	4.62183e-100	P23644	Mitochondrial import receptor subunit TOM40 (Mitochondrial import- site-protein ISP42) (Translocase of outer membrane 40 kDa subunit) - Saccharomyces cerevisiae (Baker's yeast).	45.2174	62.6087	1	Porin_3	PF01459.25	4.2e-87	Eukaryotic porin
			XP_001239739.1	mitochondrial distribution and morphology protein 10	1.B.8.6.5	1.21725e-31	B2W864	Putative uncharacterized protein OS=Pyrenophora tritici-repentis (strain Pt-1C-BFP) GN=PTRG_06002 PE=4 SV=1	48.2759	72.4138	1	MDM10	PF12519.11	2.7e-130	Mitochondrial distribution and morphology protein 10
		1.B.33: The Outer Membrane Protein Insertion Porin (Bam Complex) (OmpIP) Family	XP_001241370.1	golgi membrane protein	1.B.33.3.11	4.41195e-114	XP_001537376.1	hypothetical protein HCAG_07685 [Histoplasma capsulatum NAm1]	75.076	79.3313	1	Yip1	PF04893.20	1.7e-09	Yip1 domain	5	143-160 | 164-186 | 229-251 | 257-279 | 286-305
			XP_001241371.1	mitochondrial outer membrane protein	1.B.33.3.11	0	XP_001537376.1	hypothetical protein HCAG_07685 [Histoplasma capsulatum NAm1]	73.5887	86.2903	1	Omp85	PF01103.26	2.6e-46	Omp85 superfamily domain
			XP_001240919.1	mitochondrial import receptor subunit	1.B.33.3.12	5.10346e-36	G2Q6R7	Tom37 domain-containing protein OS=Myceliophthora thermophila (strain ATCC 42464 / BCRC 31852 / DSM 1799) OX=573729 GN=MYCTH_2293977 PE=4 SV=1	37.1429	57.1429	2	Tom37 | GST_C_6	PF10568.12 | PF17171.7	8.5e-37 | 1.2e-07	Outer mitochondrial membrane transport complex protein | Glutathione S-transferase, C-terminal domain
			XP_012214048.1	mitochondrial outer membrane protein	1.B.33.3.12	3.12743e-47	G2QAT9	Uncharacterized protein OS=Myceliophthora thermophila (strain ATCC 42464 / BCRC 31852 / DSM 1799) OX=573729 GN=MYCTH_2142789 PE=4 SV=1	40.9091	56.8182	3	GST_N_4 | GST_C_6 | SAM35	PF17172.7 | PF17171.7 | PF10806.11	6.5e-23 | 2.4e-18 | 3.5e-07	Glutathione S-transferase N-terminal domain | Glutathione S-transferase, C-terminal domain | SAM35, subunit of SAM coomplex
		1.B.69: The Peroxysomal Membrane Porin 4 (PxMP4) Family	XP_001248382.1	peroxisomal membrane protein	1.B.69.1.4	1.61277e-108	A2R8R0	Similarity to hypothetical protein PMP24 - Mus musculus OS=Aspergillus niger (strain CBS 513.88 / FGSC A1513) GN=An16g08040 PE=4 SV=1	64.5161	83.4101	1	Tim17	PF02466.22	6.4e-14	Tim17/Tim22/Tim23/Pmp24 family
			XP_001244925.1	hypothetical protein CIMG_04366	1.B.69.2.3	4.27295e-104	W9WL67	Uncharacterized protein OS=Cladophialophora psammophila CBS 110553 GN=A1O5_07814 PE=4 SV=1	41.5686	58.8235						2	385-407 | 420-439
	1.C: Pore-Forming Toxins (Proteins and Peptides)	1.C.39: The Membrane Attack Complex/Perforin (MACPF) Family	XP_001246444.2	alkaline phosphatase	1.C.39.4.8	1.8011e-36	WP_096563850.1	phosphodiesterase [Scytonema sp. NIES-4073]	50	60.7143	2	PhoD | PhoD_N	PF09423.13 | PF16655.8	1.7e-106 | 1e-31	PhoD-like phosphatase | PhoD-like phosphatase, N-terminal domain
			XP_012213670.1	alkaline phosphatase	1.C.39.4.9	1.62001e-44	WP_096642402.1	hypothetical protein [Calothrix brevissima]	40.5405	54.0541	2	PhoD | PhoD_N	PF09423.13 | PF16655.8	1.4e-115 | 5e-29	PhoD-like phosphatase | PhoD-like phosphatase, N-terminal domain
		1.C.82: The Pore-forming Amphipathic Helical Peptide HP(2-20) (HP2-20) Family	XP_001242673.2	mitochondrial 54S ribosomal protein MRPL1	1.C.82.1.2	1.12006e-21	WP_078474522.1	50S ribosomal protein L1 [Snodgrassella alvi]	39.2857	53.5545	1	Ribosomal_L1	PF00687.24	1.5e-28	Ribosomal protein L1p/L10e family
		1.C.97: The Pleurotolysin Pore-forming (Pleurotolysin) Family	XP_001242288.2	pleurotolysin A	1.C.97.1.1	2.13546e-32	Q8X1M9	Pleurotolysin A OS=Pleurotus ostreatus GN=PlyA PE=2 SV=1	48.7805	73.1707	1	Aegerolysin	PF06355.16	1.1e-39	Aegerolysin
			XP_001241231.2	hypothetical protein CIMG_08394	1.C.97.2.2	3.36039e-45	E9D534	Putative uncharacterized protein OS=Coccidioides posadasii (strain RMSCC 757 / Silveira) GN=CPSG_05302 PE=4 SV=1	55.1136	65.9091
			XP_001241569.2	hypothetical protein CIMG_08732	1.C.97.2.2	3.37713e-31	E9D534	Putative uncharacterized protein OS=Coccidioides posadasii (strain RMSCC 757 / Silveira) GN=CPSG_05302 PE=4 SV=1	49.1935	63.7097
			XP_004446198.1	hypothetical protein CIMG_13457	1.C.97.2.3	1.39495e-25	A6R8L8	Predicted protein OS=Ajellomyces capsulatus (strain NAm1 / WU24) GN=HCAG_06659 PE=4 SV=1	53.5714	68.4211
		1.C.104: The Heterokaryon Incompatibility Prion/Amyloid Protein (HET-s) Family	XP_001240821.1	hypothetical protein CIMG_07984	1.C.104.1.7	1.53537e-54	XP_016642337.1	Uncharacterized protein SAPIO_CDS5759 [Scedosporium apiospermum]	36.1582	55.3672
			XP_001242601.1	hypothetical protein CIMG_06497	1.C.104.2.1	6.9282e-25	KIM99385.1	hypothetical protein OIDMADRAFT_30983 [Oidiodendron maius Zn]	48.1481	66.6667	1	PK_Tyr_Ser-Thr	PF07714.20	4.6e-07	Protein tyrosine and serine/threonine kinase
			XP_001243846.2	hypothetical protein CIMG_03287	1.C.104.2.1	1.39927e-21	KIM99385.1	hypothetical protein OIDMADRAFT_30983 [Oidiodendron maius Zn]	37.1429	54.902
			XP_001240848.1	hypothetical protein CIMG_08011	1.C.104.2.2	2.50645e-21	EXM11247.1	hypothetical protein FOIG_01022 [Fusarium oxysporum f. sp. cubense tropical race 4 54006]	34.4828	50.7692
			XP_001242322.2	HAL protein kinase	1.C.104.2.4	4.26533e-49	GAD97616.1	predicted protein [Byssochlamys spectabilis No. 5]	37.1429	54.2857	1	Pkinase	PF00069.28	3.7e-51	Protein kinase domain
			XP_001239570.1	HAL protein kinase	1.C.104.2.4	7.03013e-44	GAD97616.1	predicted protein [Byssochlamys spectabilis No. 5]	43.9024	65.5172	1	Pkinase	PF00069.28	4.2e-42	Protein kinase domain
			XP_001242894.1	HAL protein kinase	1.C.104.2.4	0	GAD97616.1	predicted protein [Byssochlamys spectabilis No. 5]	64.8515	79.703	1	Pkinase	PF00069.28	5e-52	Protein kinase domain
		1.C.113: The Hemolysin III (Hly III) Family	XP_001240828.1	hemolysin III family channel protein	1.C.113.1.8	3.4921e-31	K4E118	Uncharacterized protein OS=Trypanosoma cruzi GN=TCSYLVIO_004718 PE=4 SV=1	40.3846	55.7692	1	HlyIII	PF03006.23	1.1e-60	Haemolysin-III related	7	262-284 | 297-319 | 334-356 | 363-385 | 395-414 | 421-443 | 458-480
			XP_001244157.1	hemolysin III family channel protein	1.C.113.1.9	4.14609e-51	Q96A54	Adiponectin receptor protein 1 OS=Homo sapiens GN=ADIPOR1 PE=1 SV=1	42.3077	61.5385	1	HlyIII	PF03006.23	1.8e-64	Haemolysin-III related	6	122-144 | 159-181 | 188-207 | 222-244 | 251-273 | 288-310
			XP_001245727.2	hemolysin-III channel protein Izh2	1.C.113.1.9	5.24912e-47	Q96A54	Adiponectin receptor protein 1 OS=Homo sapiens GN=ADIPOR1 PE=1 SV=1	38	58	1	HlyIII	PF03006.23	1.2e-42	Haemolysin-III related	7	93-115 | 128-150 | 165-187 | 200-222 | 237-259 | 266-288 | 303-325
	1.F: Vesicle Fusion Pores	1.F.1: The Synaptosomal Vesicle Fusion Pore (SVF-Pore) Family	XP_001239058.1	synaptobrevin	1.F.1.1.2	6.53169e-40	P33328	Synaptobrevin homolog 2 OS=Saccharomyces cerevisiae (strain ATCC 204508 / S288c) GN=SNC2 PE=1 SV=2	66.6667	83.908	1	Synaptobrevin	PF00957.24	9.2e-33	Synaptobrevin	1	92-114
			XP_004445795.1	vesicle transport V-snare protein	1.F.1.1.2	8.46679e-30	Q04338	t-SNARE VTI1 OS=Saccharomyces cerevisiae (strain ATCC 204508 / S288c) GN=VTI1 PE=1 SV=3	40.625	59.8214	2	V-SNARE | V-SNARE_C	PF05008.18 | PF12352.11	8.4e-22 | 1.1e-16	Vesicle transport v-SNARE protein N-terminus | Snare region anchored in the vesicle membrane C-terminus	1	201-223
			XP_001243978.2	vesicle-fusing ATPase	1.F.1.1.2	0	P18759	Vesicular-fusion protein SEC18 OS=Saccharomyces cerevisiae (strain ATCC 204508 / S288c) GN=SEC18 PE=1 SV=2	61.1111	88.8889	4	AAA | AAA | CDC48_2 | AAA_lid_3	PF00004.32 | PF00004.32 | PF02933.20 | PF17862.4	1.2e-38 | 5.5e-11 | 2.5e-09 | 3e-09	ATPase family associated with various cellular activities (AAA) | ATPase family associated with various cellular activities (AAA) | Cell division protein 48 (CDC48), domain 2 | AAA+ lid domain
			XP_004445796.1	vesicle transport V-snare protein, variant	1.F.1.1.2	2.04932e-28	Q04338	t-SNARE VTI1 OS=Saccharomyces cerevisiae (strain ATCC 204508 / S288c) GN=VTI1 PE=1 SV=3	40	62.8571	2	V-SNARE | V-SNARE_C	PF05008.18 | PF12352.11	6.3e-22 | 2.5e-16	Vesicle transport v-SNARE protein N-terminus | Snare region anchored in the vesicle membrane C-terminus
			XP_001245730.1	vesicular-fusion protein sec17	1.F.1.1.2	1.64619e-56	P32602	Alpha-soluble NSF attachment protein OS=Saccharomyces cerevisiae (strain ATCC 204508 / S288c) OX=559292 GN=SEC17 PE=1 SV=4	38.6207	68.75	1	SNAP	PF14938.9	2.4e-116	Soluble NSF attachment protein, SNAP
			XP_001248888.1	vacuolar protein sorting-associated protein 45	1.F.1.1.3	6.1547e-21	P61764	Syntaxin-binding protein 1 OS=Homo sapiens OX=9606 GN=STXBP1 PE=1 SV=1	43.75	62.5	1	Sec1	PF00995.26	5.1e-134	Sec1 family
			XP_001246191.2	golgi transporter Sly1	1.F.1.1.3	5.51272e-22	P34815	Putative acetylcholine regulator unc-18 OS=Caenorhabditis elegans GN=unc-18 PE=2 SV=3	37.5	63.4146	1	Sec1	PF00995.26	4e-128	Sec1 family
			XP_001246953.2	Sec1 family superfamily protein	1.F.1.1.3	1.40566e-67	P61764	Syntaxin-binding protein 1 OS=Homo sapiens OX=9606 GN=STXBP1 PE=1 SV=1	30.2288	51.6129	1	Sec1	PF00995.26	1.9e-116	Sec1 family
			XP_001243139.1	guanine nucleotide exchange factor Vps9	1.F.1.1.5	4.06437e-31	Q9UJ41	Rab5 GDP/GTP exchange factor OS=Homo sapiens GN=RABGEF1 PE=1 SV=2	36.8421	55.2632	3	VPS9 | DUF5601 | CUE	PF02204.21 | PF18151.4 | PF02845.19	5.9e-30 | 3.2e-16 | 1.8e-08	Vacuolar sorting protein 9 (VPS9) domain | Domain of unknown function (DUF5601) | CUE domain
		1.F.2: The Octameric Exocyst (Exocyst) Family	XP_001245534.1	exocyst complex component Sec3	1.F.2.1.1	4.89545e-32	P33332	Exocyst complex component SEC3 OS=Saccharomyces cerevisiae (strain ATCC 204508 / S288c) GN=SEC3 PE=1 SV=1	40.2985	59.7015	2	Sec3-PIP2_bind | Sec3_C	PF15277.9 | PF09763.12	1.7e-29 | 4.6e-27	Exocyst complex component SEC3 N-terminal PIP2 binding PH | Exocyst complex component Sec3
			XP_001245968.1	exocyst complex protein exo70	1.F.2.1.1	1.70098e-38	P19658	Exocyst complex component EXO70 OS=Saccharomyces cerevisiae (strain ATCC 204508 / S288c) GN=EXO70 PE=1 SV=1	26.6667	54.6667	1	Exo70	PF03081.18	1.6e-90	Exo70 exocyst complex subunit
			XP_001242939.2	exocyst complex component Sec5	1.F.2.1.1	9.80775e-21	P89102	Exocyst complex component SEC5 OS=Saccharomyces cerevisiae (strain ATCC 204508 / S288c) GN=SEC5 PE=1 SV=1	28.9474	53.3333	1	Sec5	PF15469.9	4.6e-157	Exocyst complex component Sec5
			XP_001242282.2	exocyst complex component Sec8	1.F.2.1.1	7.25707e-37	P32855	Exocyst complex component SEC8 OS=Saccharomyces cerevisiae (strain ATCC 204508 / S288c) GN=SEC8 PE=1 SV=1	40.4762	58	1	Sec8_exocyst	PF04048.17	2.9e-39	Sec8 exocyst complex component specific domain
			XP_001248554.1	exocyst complex component Sec10	1.F.2.1.1	1.62657e-38	Q06245	Exocyst complex component SEC10 OS=Saccharomyces cerevisiae (strain ATCC 204508 / S288c) GN=SEC10 PE=1 SV=1	38.0952	61.9048	1	Sec10	PF07393.14	2.5e-227	Exocyst complex component Sec10
			XP_001247684.1	exocyst complex component Sec6	1.F.2.1.1	2.61426e-35	P32844	Exocyst complex component SEC6 OS=Saccharomyces cerevisiae (strain ATCC 204508 / S288c) GN=SEC6 PE=1 SV=2	35.7143	57.1429	1	Sec6	PF06046.16	2.9e-179	Exocyst complex component Sec6
			XP_001240178.1	exocyst complex component exo84	1.F.2.1.2	1.47231e-23	Q8IYI6	Exocyst complex component 8 OS=Homo sapiens GN=EXOC8 PE=1 SV=2	37.7778	55.1724	2	Exo84_C | Vps51	PF16528.8 | PF08700.14	4.8e-68 | 2.7e-17	Exocyst component 84 C-terminal | Vps51/Vps67
			XP_001248798.2	exocyst complex component Sec15	1.F.2.1.2	5.86711e-74	Q8TAG9	Exocyst complex component 6 OS=Homo sapiens GN=EXOC6 PE=1 SV=3	44.8276	62.069	1	Sec15	PF04091.15	2e-111	Exocyst complex subunit Sec15-like
	1.H: Paracellular Channels	1.H.1: The Claudin Tight Junction (Claudin1) Family	XP_001243213.1	hypothetical protein CIMG_07109	1.H.1.4.1	7.5673e-61	F5H8T9	Putative uncharacterized protein OS=Neurospora crassa (strain ATCC 24698 / 74-OR23-1A / CBS 708.71 / DSM 1257 / FGSC 987) GN=NCU03601 PE=4 SV=1	48.2609	63.913	1	SUR7	PF06687.15	1.8e-41	SUR7/PalI family	5	36-58 | 127-149 | 164-186 | 211-233 | 264-286
			XP_001240876.1	integral membrane protein	1.H.1.4.3	2.29657e-66	G3XZI4	Putative uncharacterized protein OS=Aspergillus niger (strain ATCC 1015 / CBS 113.46 / FGSC A1144 / LSHB Ac4 / NCTC 3858a / NRRL 328 / USDA 3528.7) GN=ASPNIDRAFT_199857 PE=4 SV=1	41.6667	63.8889	1	SUR7	PF06687.15	4.8e-48	SUR7/PalI family	4	7-29 | 141-163 | 184-206 | 221-243
		1.H.3: The 4 TMS Amastin (Amastin) Family	XP_001246211.2	hypothetical protein CIMG_05652	1.H.3.2.4	3.07107e-52	XP_002384136.1	pH signal transduction protein PalI, putative [Aspergillus flavus NRRL3357]	75.4902	86.7647	1	SUR7	PF06687.15	1.7e-27	SUR7/PalI family	4	5-27 | 89-111 | 126-148 | 153-175
			XP_001240140.2	alpha methylacyl-coa racemase	1.H.3.3.2	1.63833e-100	XP_001747976.1	hypothetical protein [Monosiga brevicollis MX1]	43.6508	62.8342	1	CoA_transf_3	PF02515.20	3.3e-124	CoA-transferase family III
	1.I: Membrane-bounded Channels	1.I.1: The Nuclear Pore Complex (NPC) Family	XP_001241044.2	nuclear pore protein	1.I.1.1.1	6.91126e-44	P53011	Nucleoporin SEH1 - Saccharomyces cerevisiae (Baker's yeast).	44.4444	64.5161	3	WD40 | WD40 | WD40	PF00400.35 | PF00400.35 | PF00400.35	0.00068 | 0.0015 | 0.0095	WD domain, G-beta repeat | WD domain, G-beta repeat | WD domain, G-beta repeat
			XP_001247731.2	cell division control protein Cdc31	1.I.1.1.1	2.58082e-24	P06704	Cell division control protein 31 - Saccharomyces cerevisiae (Baker's yeast).	50	65.3846	2	EF-hand_7 | EF-hand_6	PF13499.9 | PF13405.9	2e-10 | 3.1e-05	EF-hand domain pair | EF-hand domain
			XP_001244712.1	nuclear envelope protein	1.I.1.1.2	2.40788e-93	G0S235	Nucleoporin NDC1 OS=Chaetomium thermophilum (strain DSM 1495 / CBS 144.50 / IMI 039719) GN=NDC1 PE=3 SV=1	34.4828	68.9655	1	Ndc1_Nup	PF09531.13	9.4e-198	Nucleoporin protein Ndc1-Nup	5	24-43 | 58-80 | 101-123 | 212-231 | 272-294
			XP_012213899.1	hypothetical protein CIMG_11495	1.I.1.1.2	9.3598e-76	G0S6T0	Nucleoporin POM33 OS=Chaetomium thermophilum (strain DSM 1495 / CBS 144.50 / IMI 039719) GN=POM33 PE=3 SV=1	49.2701	65.3285	1	TMEM33_Pom33	PF03661.16	2e-31	Transmembrane protein 33/Nucleoporin POM33	4	24-46 | 56-74 | 102-124 | 195-217
			XP_001239310.2	nuclear pore complex protein Nup160	1.I.1.1.2	1.09464e-120	G0S0E7	Nucleoporin NUP120 OS=Chaetomium thermophilum (strain DSM 1495 / CBS 144.50 / IMI 039719) GN=NUP120 PE=3 SV=1	44.4444	59.2593	1	Nup160	PF11715.11	7.2e-120	Nucleoporin Nup120/160
			XP_001239361.1	nucleoporin	1.I.1.1.2	3.83919e-64	G0S0R2	Nucleoporin NUP57 OS=Chaetomium thermophilum (strain DSM 1495 / CBS 144.50 / IMI 039719) GN=NUP57 PE=3 SV=1	55.8824	63.0769	2	Nup54 | Nup54_57_C	PF13874.9 | PF18570.4	7.7e-41 | 7.3e-11	Nucleoporin complex subunit 54 | NUP57/Nup54 C-terminal domain
			XP_001240645.2	nuclear pore complex subunit Nup85	1.I.1.1.2	2.06258e-124	G0SDQ4	Nucleoporin NUP85 OS=Chaetomium thermophilum (strain DSM 1495 / CBS 144.50 / IMI 039719) GN=NUP85 PE=3 SV=1	48	68	1	Nucleopor_Nup85	PF07575.16	1.6e-13	Nup85 Nucleoporin
			XP_001243028.1	nuclear pore complex protein	1.I.1.1.2	1.1356e-81	G0SER9	Nucleoporin NUP84 OS=Chaetomium thermophilum (strain DSM 1495 / CBS 144.50 / IMI 039719) GN=NUP84 PE=3 SV=1	35.8491	62.2642	1	Nup84_Nup100	PF04121.16	3.1e-153	Nuclear pore protein 84 / 107
			XP_001243081.1	RNA export mediator Gle1	1.I.1.1.2	6.34411e-86	G0S7F3	Nucleoporin GLE1 OS=Chaetomium thermophilum (strain DSM 1495 / CBS 144.50 / IMI 039719) GN=GLE1 PE=3 SV=1	50	65.1613	1	GLE1	PF07817.16	4.6e-50	GLE1-like protein
			XP_001240048.1	nucleoporin NUP49/NSP49	1.I.1.1.2	1.05813e-33	G0S4X2	Nucleoporin NUP49 OS=Chaetomium thermophilum (strain DSM 1495 / CBS 144.50 / IMI 039719) GN=NUP49 PE=3 SV=1	44.0678	60.5263
			XP_001243277.1	Poly(A)+ RNA export protein	1.I.1.1.2	2.21587e-175	G0SEA3	Nucleoporin GLE2 OS=Chaetomium thermophilum (strain DSM 1495 / CBS 144.50 / IMI 039719) GN=GLE2 PE=3 SV=1	65.0138	77.686	3	WD40 | WD40 | WD40	PF00400.35 | PF00400.35 | PF00400.35	0.0013 | 0.0064 | 0.052	WD domain, G-beta repeat | WD domain, G-beta repeat | WD domain, G-beta repeat
			XP_001245094.1	nuclear pore complex protein Nup62	1.I.1.1.2	4.3821e-78	G0SBQ3	Nucleoporin NSP1 OS=Chaetomium thermophilum (strain DSM 1495 / CBS 144.50 / IMI 039719) GN=NSP1 PE=3 SV=1	58.4071	76.5487	1	Nsp1_C	PF05064.16	2.1e-38	Nsp1-like C-terminal region
			XP_001241007.2	non-repetitive nucleoporin	1.I.1.1.2	0	G0S7B6	Nucleoporin NUP170 OS=Chaetomium thermophilum (strain DSM 1495 / CBS 144.50 / IMI 039719) GN=NUP170 PE=1 SV=1	42.7413	60.2063	2	Nucleoporin_N | Nucleoporin_C	PF08801.14 | PF03177.17	8.8e-91 | 7e-50	Nup133 N terminal like | Non-repetitive/WGA-negative nucleoporin C-terminal
			XP_001241356.2	nuclear pore protein	1.I.1.1.2	0	G0S024	Nucleoporin NIC96 OS=Chaetomium thermophilum (strain DSM 1495 / CBS 144.50 / IMI 039719) GN=NIC96 PE=1 SV=1	45.1613	70.9677	1	Nic96	PF04097.17	2.1e-219	Nup93/Nic96
			XP_001247882.2	hypothetical protein CIMG_01653	1.I.1.1.2	1.30178e-24	G0SDP9	Nucleoporin NUP152 OS=Chaetomium thermophilum (strain DSM 1495 / CBS 144.50 / IMI 039719) GN=NUP152 PE=3 SV=1	35.5932	52.5424	1	Ran_BP1	PF00638.21	2.5e-11	RanBP1 domain
			XP_001248338.1	nuclear envelope pore membrane protein	1.I.1.1.2	0	G0SB44	Nucleoporin POM152 OS=Chaetomium thermophilum (strain DSM 1495 / CBS 144.50 / IMI 039719) GN=POM152 PE=3 SV=1	44.3389	61.9161
			XP_001243326.1	nuclear pore complex protein Nup133	1.I.1.1.2	1.56525e-169	G0S9A7	Nucleoporin NUP133 OS=Chaetomium thermophilum (strain DSM 1495 / CBS 144.50 / IMI 039719) GN=NUP133 PE=3 SV=1	37.7778	55.5556	2	Nucleoporin_C | Nucleoporin_N	PF03177.17 | PF08801.14	1.2e-174 | 7.4e-56	Non-repetitive/WGA-negative nucleoporin C-terminal | Nup133 N terminal like
			XP_001246075.1	CCCH zinc finger domain-containing protein	1.I.1.1.2	1.87014e-46	G0S381	Nucleoporin AMO1 OS=Chaetomium thermophilum (strain DSM 1495 / CBS 144.50 / IMI 039719) GN=AMO1 PE=3 SV=1	60.8696	86.9565	1	zf-CCCH_4	PF18044.4	1.6e-06	CCCH-type zinc finger
			XP_001242927.1	nucleoporin	1.I.1.1.2	1.84788e-124	G0SFH5	Nucleoporin NUP188 OS=Chaetomium thermophilum (strain DSM 1495 / CBS 144.50 / IMI 039719) GN=NUP188 PE=1 SV=1	30.303	50.3759	3	Nup188_C | Nup188 | Nup188	PF18378.4 | PF10487.12 | PF10487.12	1e-136 | 2.1e-69 | 1.2e-07	Nuclear pore protein NUP188 C-terminal domain | Nucleoporin subcomplex protein binding to Pom34 | Nucleoporin subcomplex protein binding to Pom34
			XP_001247300.1	nuclear pore complex subunit	1.I.1.1.2	2.03102e-149	G0SBS8	Nucleoporin NUP159 OS=Chaetomium thermophilum (strain DSM 1495 / CBS 144.50 / IMI 039719) GN=NUP159 PE=3 SV=1	50	58.9744
			XP_012213762.1	nuclear pore complex subunit	1.I.1.1.2	0	G0S4T0	Nucleoporin NUP192 OS=Chaetomium thermophilum (strain DSM 1495 / CBS 144.50 / IMI 039719) GN=NUP192 PE=1 SV=1	42.3077	69.2308	1	Nup192	PF11894.11	0	Nuclear pore complex scaffold, nucleoporins 186/192/205
			XP_001246744.1	hypothetical protein CIMG_00515	1.I.1.1.2	6.2743e-46	G0S2X1	Nucleoporin NUP37 OS=Chaetomium thermophilum (strain DSM 1495 / CBS 144.50 / IMI 039719) GN=NUP37 PE=3 SV=2	39.3939	51.5152
			XP_001247740.1	nucleoporin SONB	1.I.1.1.2	1.48669e-139	G0SAK3	Nucleoporin NUP145 OS=Chaetomium thermophilum (strain DSM 1495 / CBS 144.50 / IMI 039719) GN=NUP145 PE=3 SV=1	50.9091	71.6981	2	Nup96 | Nucleoporin2	PF12110.11 | PF04096.17	2e-78 | 1.8e-52	Nuclear protein 96 | Nucleoporin autopeptidase
			XP_001244772.1	protein transporter SEC13	1.I.1.1.2	1.72012e-157	G0SA60	Protein transport protein SEC13 OS=Chaetomium thermophilum (strain DSM 1495 / CBS 144.50 / IMI 039719) GN=SEC13 PE=3 SV=2	71.4286	82.4675	5	WD40 | WD40 | WD40 | WD40 | WD40	PF00400.35 | PF00400.35 | PF00400.35 | PF00400.35 | PF00400.35	2.3e-05 | 8.5e-05 | 0.022 | 0.055 | 0.058	WD domain, G-beta repeat | WD domain, G-beta repeat | WD domain, G-beta repeat | WD domain, G-beta repeat | WD domain, G-beta repeat
			XP_001247067.2	hypothetical protein CIMG_00838	1.I.1.1.2	0	G0S4F3	Nucleoporin NUP82 OS=Chaetomium thermophilum (strain DSM 1495 / CBS 144.50 / IMI 039719) GN=NUP82 PE=3 SV=1	38.6364	56.8182
			XP_001247901.2	filament-forming protein	1.I.1.1.2	0	G0SA56	Protein MLP1 homolog OS=Chaetomium thermophilum (strain DSM 1495 / CBS 144.50 / IMI 039719) GN=MLP1 PE=3 SV=1	39.6247	60.3175	1	TPR_MLP1_2	PF07926.15	1.8e-38	TPR/MLP1/MLP2-like protein
			XP_001246076.1	hypothetical protein CIMG_05517	1.I.1.1.2	3.45843e-51	G0S2G1	Protein ELYS OS=Chaetomium thermophilum (strain DSM 1495 / CBS 144.50 / IMI 039719) GN=ELYS PE=3 SV=1	50	63.6364	1	ELYS	PF13934.9	1.5e-62	Nuclear pore complex assembly
			XP_001238994.2	dynamin GTPase	1.I.1.1.3	6.88895e-28	P20592	Interferon-induced GTP-binding protein Mx2 OS=Homo sapiens GN=MX2 PE=1 SV=1	34.375	50	2	Dynamin_N | Dynamin_M	PF00350.26 | PF01031.23	1.2e-30 | 8.6e-22	Dynamin family | Dynamin central region
			XP_001239029.1	NEK protein kinase	1.I.1.1.3	2.03639e-46	Q8TD19	Serine/threonine-protein kinase Nek9 OS=Homo sapiens GN=NEK9 PE=1 SV=2	40.625	60.2564	2	Pkinase | Pkinase	PF00069.28 | PF00069.28	1.5e-33 | 3.6e-19	Protein kinase domain | Protein kinase domain
			XP_001242458.2	CMGC/CDK protein kinase	1.I.1.1.3	3.20341e-66	P06493	Cyclin-dependent kinase 1 OS=Homo sapiens GN=CDK1 PE=1 SV=3	40.5405	59.0909	1	Pkinase	PF00069.28	1e-67	Protein kinase domain
			XP_001242465.1	class V myosin	1.I.1.1.3	5.03629e-135	O00159	Unconventional myosin-Ic OS=Homo sapiens GN=MYO1C PE=1 SV=4	56.5217	79.1667	5	Myosin_head | DIL | IQ | IQ | IQ	PF00063.24 | PF01843.22 | PF00612.30 | PF00612.30 | PF00612.30	1.3e-262 | 6.3e-27 | 7.5e-05 | 0.051 | 0.079	Myosin head (motor domain) | DIL domain | IQ calmodulin-binding motif | IQ calmodulin-binding motif | IQ calmodulin-binding motif
			XP_001245555.1	eukaryotic translation initiation factor 5A	1.I.1.1.3	7.42249e-67	P63241	Eukaryotic translation initiation factor 5A-1 OS=Homo sapiens GN=EIF5A PE=1 SV=2	64.3836	80.137	1	eIF-5a	PF01287.23	1.4e-28	Eukaryotic elongation factor 5A hypusine, DNA-binding OB fold
			XP_001239191.1	chromosome segregation protein Cse1	1.I.1.1.3	0	P55060	Exportin-2 OS=Homo sapiens GN=CSE1L PE=1 SV=3	50	63.6364	3	CAS_CSE1 | Cse1 | IBN_N	PF03378.18 | PF08506.13 | PF03810.22	4e-192 | 1.6e-157 | 1.6e-14	CAS/CSE protein, C-terminus | Cse1 | Importin-beta N-terminal domain
			XP_001245652.1	CMGC/RCK/MAK protein kinase	1.I.1.1.3	7.0297e-43	P06493	Cyclin-dependent kinase 1 OS=Homo sapiens GN=CDK1 PE=1 SV=3	31.9277	51.6279	1	Pkinase	PF00069.28	2.6e-57	Protein kinase domain
			XP_001239279.1	pre-mRNA-processing ATP-dependent RNA helicase PRP5	1.I.1.1.3	2.26643e-78	O00571	ATP-dependent RNA helicase DDX3X OS=Homo sapiens GN=DDX3X PE=1 SV=3	38.7019	64.5161	2	DEAD | Helicase_C	PF00270.32 | PF00271.34	4.6e-50 | 5.4e-26	DEAD/DEAH box helicase | Helicase conserved C-terminal domain
			XP_001240731.2	ATP-dependent RNA helicase DBP2	1.I.1.1.3	1.26114e-98	O00571	ATP-dependent RNA helicase DDX3X OS=Homo sapiens GN=DDX3X PE=1 SV=3	44.3902	63.6364	2	DEAD | Helicase_C	PF00270.32 | PF00271.34	2.3e-48 | 7.5e-30	DEAD/DEAH box helicase | Helicase conserved C-terminal domain
			XP_001239609.1	ran-specific GTPase-activating protein 1	1.I.1.1.3	2.16021e-43	P49792	E3 SUMO-protein ligase RanBP2 OS=Homo sapiens GN=RANBP2 PE=1 SV=2	57.9365	76.9841	1	Ran_BP1	PF00638.21	3.4e-50	RanBP1 domain
			XP_001239644.2	CMGC/CDK/CDK5 protein kinase	1.I.1.1.3	5.77694e-113	P06493	Cyclin-dependent kinase 1 OS=Homo sapiens GN=CDK1 PE=1 SV=3	54.7038	72.1254	1	Pkinase	PF00069.28	1e-73	Protein kinase domain
			XP_001239907.2	G2/mitotic-specific cyclin cdc13	1.I.1.1.3	3.25864e-65	O95067	G2/mitotic-specific cyclin-B2 OS=Homo sapiens GN=CCNB2 PE=1 SV=1	45.1327	69.469	2	Cyclin_N | Cyclin_C	PF00134.26 | PF02984.22	7.4e-45 | 3.2e-34	Cyclin, N-terminal domain | Cyclin, C-terminal domain
			XP_001246365.1	CMGC/DYRK/DYRK2 protein kinase	1.I.1.1.3	8.66588e-30	P06493	Cyclin-dependent kinase 1 OS=Homo sapiens GN=CDK1 PE=1 SV=3	39.3939	60.4651	1	Pkinase	PF00069.28	1.3e-53	Protein kinase domain
			XP_001239942.2	ATP-dependent RNA helicase DED1	1.I.1.1.3	0	O00571	ATP-dependent RNA helicase DDX3X OS=Homo sapiens GN=DDX3X PE=1 SV=3	64.3498	78.9238	2	DEAD | Helicase_C	PF00270.32 | PF00271.34	2.2e-47 | 3.7e-32	DEAD/DEAH box helicase | Helicase conserved C-terminal domain
			XP_001243319.1	exportin KapK	1.I.1.1.3	0	O14980	Exportin-1 OS=Homo sapiens GN=XPO1 PE=1 SV=1	53.3209	70.7203	6	CRM1_C | Xpo1 | CRM1_repeat_2 | CRM1_repeat_3 | CRM1_repeat | IBN_N	PF08767.14 | PF08389.15 | PF18784.4 | PF18787.4 | PF18777.4 | PF03810.22	1.1e-135 | 3.1e-41 | 1.8e-34 | 5.4e-29 | 1.6e-19 | 3e-12	CRM1 C terminal | Exportin 1-like protein | CRM1 / Exportin repeat 2 | CRM1 / Exportin repeat 3 | Chromosome region maintenance or exportin repeat | Importin-beta N-terminal domain
			XP_001246570.2	DEAD/DEAH box RNA helicase	1.I.1.1.3	3.64996e-113	O00571	ATP-dependent RNA helicase DDX3X OS=Homo sapiens GN=DDX3X PE=1 SV=3	43.71	63.3262	2	DEAD | Helicase_C	PF00270.32 | PF00271.34	1.2e-42 | 3.8e-25	DEAD/DEAH box helicase | Helicase conserved C-terminal domain
			XP_001240304.2	CMGC/CDK/CDK7 protein kinase	1.I.1.1.3	2.91637e-63	P06493	Cyclin-dependent kinase 1 OS=Homo sapiens GN=CDK1 PE=1 SV=3	39.2491	59.0444	1	Pkinase	PF00069.28	2.8e-60	Protein kinase domain
			XP_001240358.1	STE/STE20/YSK protein kinase	1.I.1.1.3	3.00972e-41	Q8TDX7	Serine/threonine-protein kinase Nek7 OS=Homo sapiens GN=NEK7 PE=1 SV=1	37.5	57.6923	1	Pkinase	PF00069.28	1.6e-68	Protein kinase domain
			XP_001243434.1	karyopherin alpha subunit	1.I.1.1.3	0	O60684	Importin subunit alpha-7 OS=Homo sapiens GN=KPNA6 PE=1 SV=1	61.5909	77.3893	9	IBB | Arm_3 | Arm | Arm | Arm | Arm | Arm | Arm | Arm	PF01749.23 | PF16186.8 | PF00514.26 | PF00514.26 | PF00514.26 | PF00514.26 | PF00514.26 | PF00514.26 | PF00514.26	8.7e-25 | 1.2e-23 | 4.7e-14 | 2.6e-13 | 2.9e-13 | 5.4e-10 | 8.5e-10 | 7.2e-08 | 3.3e-06	Importin beta binding domain | Atypical Arm repeat | Armadillo/beta-catenin-like repeat | Armadillo/beta-catenin-like repeat | Armadillo/beta-catenin-like repeat | Armadillo/beta-catenin-like repeat | Armadillo/beta-catenin-like repeat | Armadillo/beta-catenin-like repeat | Armadillo/beta-catenin-like repeat
			XP_001243631.2	importin beta-2 subunit	1.I.1.1.3	0	Q92973	Transportin-1 OS=Homo sapiens GN=TNPO1 PE=1 SV=2	37.5	60.5263	1	HEAT_EZ	PF13513.9	3.3e-16	HEAT-like repeat
			XP_001243673.1	importin beta-1 subunit	1.I.1.1.3	0	Q14974	Importin subunit beta-1 OS=Homo sapiens GN=KPNB1 PE=1 SV=2	37.7778	58.6957	2	HEAT_EZ | IBN_N	PF13513.9 | PF03810.22	5.7e-09 | 7.4e-05	HEAT-like repeat | Importin-beta N-terminal domain
			XP_001241919.2	dynamin GTPase	1.I.1.1.3	5.27263e-35	P20592	Interferon-induced GTP-binding protein Mx2 OS=Homo sapiens GN=MX2 PE=1 SV=1	43.75	56.4516	2	Dynamin_M | Dynamin_N	PF01031.23 | PF00350.26	4.7e-28 | 7.6e-25	Dynamin central region | Dynamin family
			XP_001240708.1	CMGC/CDK protein kinase	1.I.1.1.3	1.55665e-68	P06493	Cyclin-dependent kinase 1 OS=Homo sapiens GN=CDK1 PE=1 SV=3	44.958	68.0672	1	Pkinase	PF00069.28	3.5e-61	Protein kinase domain
			XP_001240722.2	CMGC/DYRK/YAK protein kinase	1.I.1.1.3	3.0488e-23	P06493	Cyclin-dependent kinase 1 OS=Homo sapiens GN=CDK1 PE=1 SV=3	50	78.5714	1	Pkinase	PF00069.28	1.4e-49	Protein kinase domain
			XP_001243899.1	DEAD box RNA helicase HelA	1.I.1.1.3	1.16943e-36	O00571	ATP-dependent RNA helicase DDX3X OS=Homo sapiens GN=DDX3X PE=1 SV=3	35.5556	66.6667	2	DEAD | Helicase_C	PF00270.32 | PF00271.34	5.5e-43 | 8.8e-20	DEAD/DEAH box helicase | Helicase conserved C-terminal domain
			XP_001243960.2	CMGC/CDK protein kinase	1.I.1.1.3	1.08532e-26	P06493	Cyclin-dependent kinase 1 OS=Homo sapiens GN=CDK1 PE=1 SV=3	50	65.625	1	Pkinase	PF00069.28	8.4e-42	Protein kinase domain
			XP_001244055.2	ATP-dependent rRNA helicase SPB4	1.I.1.1.3	1.62936e-34	O00571	ATP-dependent RNA helicase DDX3X OS=Homo sapiens GN=DDX3X PE=1 SV=3	40	62	3	DEAD | Helicase_C | DUF4217	PF00270.32 | PF00271.34 | PF13959.9	1.9e-37 | 5.8e-21 | 4.5e-19	DEAD/DEAH box helicase | Helicase conserved C-terminal domain | Domain of unknown function (DUF4217)
			XP_001241002.1	mRNA transport regulator	1.I.1.1.3	6.3906e-39	O94829	Importin-13 OS=Homo sapiens GN=IPO13 PE=1 SV=3	29.2929	54.6667	2	Xpo1 | IBN_N	PF08389.15 | PF03810.22	7.2e-27 | 1.9e-05	Exportin 1-like protein | Importin-beta N-terminal domain
			XP_001241172.2	pre-mRNA-splicing ATP-dependent RNA helicase PRP28	1.I.1.1.3	4.04408e-78	O00571	ATP-dependent RNA helicase DDX3X OS=Homo sapiens GN=DDX3X PE=1 SV=3	42.8571	65.7143	2	DEAD | Helicase_C	PF00270.32 | PF00271.34	1.5e-47 | 2.8e-28	DEAD/DEAH box helicase | Helicase conserved C-terminal domain
			XP_001241361.2	dynamin family protein	1.I.1.1.3	1.99804e-31	P20592	Interferon-induced GTP-binding protein Mx2 OS=Homo sapiens GN=MX2 PE=1 SV=1	48	76	2	Dynamin_N | Dynamin_M	PF00350.26 | PF01031.23	3.5e-36 | 8.4e-25	Dynamin family | Dynamin central region
			XP_001247558.1	ATP-dependent RNA helicase MAK5	1.I.1.1.3	3.25693e-29	O00571	ATP-dependent RNA helicase DDX3X OS=Homo sapiens GN=DDX3X PE=1 SV=3	36.5854	60.9756	2	DEAD | Helicase_C	PF00270.32 | PF00271.34	2.6e-41 | 2e-25	DEAD/DEAH box helicase | Helicase conserved C-terminal domain
			XP_001247614.1	importin beta-4 subunit	1.I.1.1.3	1.82406e-38	Q8TEX9	Importin-4 OS=Homo sapiens GN=IPO4 PE=1 SV=2	43.2432	59.4595	2	IBN_N | HEAT_EZ	PF03810.22 | PF13513.9	4e-10 | 1.3e-07	Importin-beta N-terminal domain | HEAT-like repeat
			XP_001244573.1	importin beta-3 subunit	1.I.1.1.3	0	O00410	Importin-5 OS=Homo sapiens GN=IPO5 PE=1 SV=4	33.5135	54.902	5	Importin_rep_6 | Importin_rep_4 | Importin_rep_5 | MMS19_C | HEAT_EZ	PF18829.4 | PF18808.4 | PF18816.4 | PF12460.11 | PF13513.9	2.9e-36 | 1.8e-32 | 3.4e-21 | 2.5e-08 | 6.4e-07	Importin repeat 6 | Importin repeat | Importin repeat | RNAPII transcription regulator C-terminal | HEAT-like repeat
			XP_001241608.1	myosin-1	1.I.1.1.3	0	O00159	Unconventional myosin-Ic OS=Homo sapiens GN=MYO1C PE=1 SV=4	43.75	67.8571	3	Myosin_head | Myosin_TH1 | SH3_1	PF00063.24 | PF06017.16 | PF00018.31	1.7e-239 | 3.8e-53 | 8.4e-14	Myosin head (motor domain) | Unconventional myosin tail, actin- and lipid-binding | SH3 domain
			XP_001242625.1	CMGC/CDK/CRK7 protein kinase	1.I.1.1.3	1.92733e-68	P06493	Cyclin-dependent kinase 1 OS=Homo sapiens GN=CDK1 PE=1 SV=3	42.6056	64.0845	1	Pkinase	PF00069.28	1.1e-69	Protein kinase domain
			XP_001244814.2	ATP-dependent RNA helicase DBP3	1.I.1.1.3	2.58476e-76	O00571	ATP-dependent RNA helicase DDX3X OS=Homo sapiens GN=DDX3X PE=1 SV=3	42.5	57.6271	2	DEAD | Helicase_C	PF00270.32 | PF00271.34	8.5e-48 | 1.1e-28	DEAD/DEAH box helicase | Helicase conserved C-terminal domain
			XP_001242019.1	CMGC/MAPK/P38 protein kinase	1.I.1.1.3	1.30526e-59	P06493	Cyclin-dependent kinase 1 OS=Homo sapiens GN=CDK1 PE=1 SV=3	41.3043	65.5172	1	Pkinase	PF00069.28	3.3e-67	Protein kinase domain
			XP_001242119.1	STE/STE11 protein kinase	1.I.1.1.3	4.8682e-35	Q8TDX7	Serine/threonine-protein kinase Nek7 OS=Homo sapiens GN=NEK7 PE=1 SV=1	38.7755	57.377	3	Pkinase | Ras_bdg_2 | SAM_1	PF00069.28 | PF14847.9 | PF00536.33	2e-70 | 4.8e-28 | 1e-14	Protein kinase domain | Ras-binding domain of Byr2 | SAM domain (Sterile alpha motif)
			XP_001245277.1	CMGC/CDK/CDK5 protein kinase	1.I.1.1.3	1.60174e-102	P06493	Cyclin-dependent kinase 1 OS=Homo sapiens GN=CDK1 PE=1 SV=3	53.8194	72.9167	1	Pkinase	PF00069.28	1.3e-75	Protein kinase domain
			XP_001242331.2	STE/STE20/PAKA protein kinase	1.I.1.1.3	6.29173e-30	Q9HC98	Serine/threonine-protein kinase Nek6 OS=Homo sapiens GN=NEK6 PE=1 SV=2	37.9747	55.8659	3	Pkinase | PBD | PH_11	PF00069.28 | PF00786.31 | PF15413.9	3.5e-68 | 2.4e-22 | 5.9e-17	Protein kinase domain | P21-Rho-binding domain | Pleckstrin homology domain
			XP_001246480.2	hypothetical protein CIMG_00251	1.I.1.1.3	1.2051e-28	Q9HC62	Sentrin-specific protease 2 OS=Homo sapiens GN=SENP2 PE=1 SV=3	39.0244	60.9756	1	Peptidase_C48	PF02902.22	1.2e-23	Ulp1 protease family, C-terminal catalytic domain
			XP_001248558.1	ran GTPase activating protein 1	1.I.1.1.3	1.59375e-33	P46060	Ran GTPase-activating protein 1 OS=Homo sapiens GN=RANGAP1 PE=1 SV=1	36.3636	51.4793	1	LRR_6	PF13516.9	0.096	Leucine Rich repeat
			XP_001243616.1	ATP-dependent RNA helicase ROK1	1.I.1.1.3	4.7985e-32	O00571	ATP-dependent RNA helicase DDX3X OS=Homo sapiens GN=DDX3X PE=1 SV=3	35.1351	54.0541	2	DEAD | Helicase_C	PF00270.32 | PF00271.34	3.6e-24 | 3.1e-23	DEAD/DEAH box helicase | Helicase conserved C-terminal domain
			XP_001243645.1	STE/STE7 protein kinase	1.I.1.1.3	6.9384e-25	Q8TDX7	Serine/threonine-protein kinase Nek7 OS=Homo sapiens GN=NEK7 PE=1 SV=1	43.2432	68.9655	1	Pkinase	PF00069.28	1.1e-50	Protein kinase domain
			XP_001246788.2	ATP-dependent RNA helicase HAS1	1.I.1.1.3	6.09804e-46	O00571	ATP-dependent RNA helicase DDX3X OS=Homo sapiens GN=DDX3X PE=1 SV=3	65	80	3	DEAD | Helicase_C | DUF4217	PF00270.32 | PF00271.34 | PF13959.9	2.5e-44 | 2.2e-22 | 1.1e-18	DEAD/DEAH box helicase | Helicase conserved C-terminal domain | Domain of unknown function (DUF4217)
			XP_001248842.1	CMGC/GSK protein kinase	1.I.1.1.3	4.03365e-50	P06493	Cyclin-dependent kinase 1 OS=Homo sapiens GN=CDK1 PE=1 SV=3	34.375	58.3333	1	Pkinase	PF00069.28	2.9e-67	Protein kinase domain
			XP_001246292.2	CMGC/CDK/CDK8 protein kinase	1.I.1.1.3	1.94157e-68	P06493	Cyclin-dependent kinase 1 OS=Homo sapiens GN=CDK1 PE=1 SV=3	51.8519	77.7778	1	Pkinase	PF00069.28	9.8e-66	Protein kinase domain
			XP_001243036.1	STE/STE11/SSK protein kinase	1.I.1.1.3	3.5791e-31	Q8TDX7	Serine/threonine-protein kinase Nek7 OS=Homo sapiens GN=NEK7 PE=1 SV=1	33.3333	53.1915	1	Pkinase	PF00069.28	4e-65	Protein kinase domain
			XP_012214195.1	hypothetical protein CIMG_12429	1.I.1.1.3	4.85934e-37	P20592	Interferon-induced GTP-binding protein Mx2 OS=Homo sapiens GN=MX2 PE=1 SV=1	35.3982	60.8696	2	Dynamin_N | Dynamin_M	PF00350.26 | PF01031.23	1.2e-37 | 8.1e-17	Dynamin family | Dynamin central region
			XP_001248210.2	CMGC/MAPK protein kinase	1.I.1.1.3	1.0241e-60	P06493	Cyclin-dependent kinase 1 OS=Homo sapiens GN=CDK1 PE=1 SV=3	71.4286	85.7143	1	Pkinase	PF00069.28	5.5e-67	Protein kinase domain
			XP_001247390.1	CMGC/CDK/CDC2 protein kinase	1.I.1.1.3	4.13981e-130	P06493	Cyclin-dependent kinase 1 OS=Homo sapiens GN=CDK1 PE=1 SV=3	57.5563	73.6334	1	Pkinase	PF00069.28	1.9e-70	Protein kinase domain
			XP_001246903.1	ATP-dependent RNA helicase DBP7	1.I.1.1.3	1.59248e-31	O00571	ATP-dependent RNA helicase DDX3X OS=Homo sapiens GN=DDX3X PE=1 SV=3	32.3077	52.3077	3	DEAD | DUF4217 | Helicase_C	PF00270.32 | PF13959.9 | PF00271.34	1e-41 | 3.8e-20 | 1.2e-18	DEAD/DEAH box helicase | Domain of unknown function (DUF4217) | Helicase conserved C-terminal domain
			XP_012214130.1	myosin type II heavy chain	1.I.1.1.3	1.55653e-125	O00159	Unconventional myosin-Ic OS=Homo sapiens GN=MYO1C PE=1 SV=4	36.8056	64.1026	2	Myosin_head | Myosin_N	PF00063.24 | PF02736.22	1.8e-266 | 6.5e-10	Myosin head (motor domain) | Myosin N-terminal SH3-like domain
			XP_001247875.1	G2/M-specific cyclin NimE	1.I.1.1.3	5.23739e-63	P14635	G2/mitotic-specific cyclin-B1 OS=Homo sapiens GN=CCNB1 PE=1 SV=1	50	94.4444	2	Cyclin_N | Cyclin_C	PF00134.26 | PF02984.22	2.3e-43 | 5e-31	Cyclin, N-terminal domain | Cyclin, C-terminal domain
			XP_001246533.1	importin beta-5 subunit	1.I.1.1.3	3.95852e-44	Q96P70	Importin-9 OS=Homo sapiens GN=IPO9 PE=1 SV=3	39.4737	65.7895	1	IBN_N	PF03810.22	6.2e-07	Importin-beta N-terminal domain
			XP_001247535.2	dynamin family protein	1.I.1.1.3	1.36153e-26	P20592	Interferon-induced GTP-binding protein Mx2 OS=Homo sapiens GN=MX2 PE=1 SV=1	41.9355	61.2903	2	Dynamin_N | Dynamin_M	PF00350.26 | PF01031.23	6.5e-25 | 7.2e-16	Dynamin family | Dynamin central region
			XP_001247944.1	CMGC/MAPK protein kinase	1.I.1.1.3	1.6839e-46	P06493	Cyclin-dependent kinase 1 OS=Homo sapiens GN=CDK1 PE=1 SV=3	36.7893	55.8824	1	Pkinase	PF00069.28	1.5e-67	Protein kinase domain
			XP_001244662.2	STE/STE11/CDC15 protein kinase	1.I.1.1.3	2.09806e-45	Q8TDX7	Serine/threonine-protein kinase Nek7 OS=Homo sapiens GN=NEK7 PE=1 SV=1	37.7953	56.4576	1	Pkinase	PF00069.28	3.8e-71	Protein kinase domain
			XP_001245153.2	importin 11	1.I.1.1.3	2.27446e-74	Q9UI26	Importin-11 OS=Homo sapiens GN=IPO11 PE=1 SV=1	42.8571	60.4651	1	IBN_N	PF03810.22	3.1e-12	Importin-beta N-terminal domain
			XP_001245273.1	exportin-T	1.I.1.1.3	2.17624e-98	O43592	Exportin-T OS=Homo sapiens GN=XPOT PE=1 SV=2	41.6667	58.0645	2	Exportin-T | Xpo1	PF19282.2 | PF08389.15	0 | 3.9e-39	Exportin-T | Exportin 1-like protein
			XP_001244992.1	nonsense-mediated mRNA decay protein	1.I.1.1.3	1.5588e-139	O95373	Importin-7 OS=Homo sapiens GN=IPO7 PE=1 SV=1	40	63.3333	2	IBN_N | Cse1	PF03810.22 | PF08506.13	9.9e-13 | 1.4e-06	Importin-beta N-terminal domain | Cse1
			XP_001246407.1	ATP-dependent RNA helicase DBP5	1.I.1.1.3	6.2989e-126	Q9UMR2	ATP-dependent RNA helicase DDX19B OS=Homo sapiens GN=DDX19B PE=1 SV=1	49.3734	66.9173	2	DEAD | Helicase_C	PF00270.32 | PF00271.34	2.3e-35 | 5.6e-23	DEAD/DEAH box helicase | Helicase conserved C-terminal domain
			XP_001248389.1	CMGC/CK2 protein kinase	1.I.1.1.3	3.41852e-35	P06493	Cyclin-dependent kinase 1 OS=Homo sapiens GN=CDK1 PE=1 SV=3	46.1538	60.4651	1	Pkinase	PF00069.28	1.5e-64	Protein kinase domain
			XP_012214097.1	STE/STE20/YSK protein kinase	1.I.1.1.3	1.6574e-36	Q8TD19	Serine/threonine-protein kinase Nek9 OS=Homo sapiens GN=NEK9 PE=1 SV=2	36.9565	57.6087	1	Pkinase	PF00069.28	9.6e-70	Protein kinase domain
			XP_001244453.2	c-14 sterol reductase	1.I.1.1.5	1.83816e-64	Q54PP1	Delta(14)-sterol reductase OS=Dictyostelium discoideum OX=44689 GN=erg24 PE=3 SV=1	34.3434	50.1684	1	ERG4_ERG24	PF01222.20	6.8e-146	Ergosterol biosynthesis ERG4/ERG24 family	8	20-42 | 84-103 | 123-145 | 160-182 | 264-286 | 296-318 | 331-350 | 441-460
			XP_001239359.1	pre-mRNA-splicing factor prp46	1.I.1.1.5	1.2119e-23	Q8I0F4	Lissencephaly-1 homolog OS=Dictyostelium discoideum OX=44689 GN=lis1 PE=1 SV=1	40.3846	62.1622	5	WD40 | WD40 | WD40 | WD40 | WD40	PF00400.35 | PF00400.35 | PF00400.35 | PF00400.35 | PF00400.35	2.2e-09 | 2.3e-06 | 4.1e-06 | 0.00044 | 0.0017	WD domain, G-beta repeat | WD domain, G-beta repeat | WD domain, G-beta repeat | WD domain, G-beta repeat | WD domain, G-beta repeat
			XP_001239562.1	dynein heavy chain, cytoplasmic	1.I.1.1.5	0	P34036	Dynein heavy chain, cytoplasmic OS=Dictyostelium discoideum OX=44689 GN=dhcA PE=1 SV=2	56	76	10	DHC_N1 | AAA_6 | DHC_N2 | AAA_9 | AAA_8 | AAA_7 | MT | AAA_lid_11 | Dynein_heavy | Dynein_AAA_lid	PF08385.15 | PF12774.10 | PF08393.16 | PF12781.10 | PF12780.10 | PF12775.10 | PF12777.10 | PF18198.4 | PF03028.18 | PF17852.4	2.7e-130 | 1.1e-123 | 1e-117 | 1.9e-77 | 7.8e-65 | 8.1e-36 | 1.7e-35 | 5.1e-28 | 3.5e-26 | 3.3e-18	Dynein heavy chain, N-terminal region 1 | Hydrolytic ATP binding site of dynein motor region | Dynein heavy chain, N-terminal region 2 | ATP-binding dynein motor region | P-loop containing dynein motor region D4 | P-loop containing dynein motor region | Microtubule-binding stalk of dynein motor | Dynein heavy chain AAA lid domain | Dynein heavy chain region D6 P-loop domain | Dynein heavy chain A…
			XP_001240063.2	nuclear pore complex subunit	1.I.1.1.5	4.06507e-49	Q54QH0	WD_REPEATS_REGION domain-containing protein OS=Dictyostelium discoideum OX=44689 GN=DDB0185717 PE=4 SV=1	41.9355	62.1622	2	WD40 | WD40	PF00400.35 | PF00400.35	0.066 | 0.29	WD domain, G-beta repeat | WD domain, G-beta repeat
			XP_001240307.1	CAMK protein kinase	1.I.1.1.5	2.54782e-62	Q54BF0	Probable serine/threonine-protein kinase fhkA OS=Dictyostelium discoideum OX=44689 GN=fhkA PE=3 SV=1	39.1941	59.707	2	Pkinase | FHA	PF00069.28 | PF00498.29	1.1e-75 | 2.4e-16	Protein kinase domain | FHA domain
			XP_001240357.1	CAMK protein kinase	1.I.1.1.5	1.65693e-43	Q54BF0	Probable serine/threonine-protein kinase fhkA OS=Dictyostelium discoideum OX=44689 GN=fhkA PE=3 SV=1	42.4242	56	2	Pkinase | FHA	PF00069.28 | PF00498.29	1.2e-52 | 3.2e-17	Protein kinase domain | FHA domain
			XP_001247911.2	cell division control protein 4	1.I.1.1.5	5.83977e-28	Q8I0F4	Lissencephaly-1 homolog OS=Dictyostelium discoideum OX=44689 GN=lis1 PE=1 SV=1	36.25	55.3846	7	F-box-like | WD40 | WD40 | WD40 | WD40 | WD40 | WD40	PF12937.10 | PF00400.35 | PF00400.35 | PF00400.35 | PF00400.35 | PF00400.35 | PF00400.35	1.3e-07 | 1e-05 | 4.3e-05 | 0.00037 | 0.00054 | 0.0032 | 0.0086	F-box-like | WD domain, G-beta repeat | WD domain, G-beta repeat | WD domain, G-beta repeat | WD domain, G-beta repeat | WD domain, G-beta repeat | WD domain, G-beta repeat
			XP_001245958.2	F-box and WD repeat protein	1.I.1.1.5	2.6134e-32	Q8I0F4	Lissencephaly-1 homolog OS=Dictyostelium discoideum OX=44689 GN=lis1 PE=1 SV=1	42.1053	59.0164	7	F-box-like | WD40 | WD40 | WD40 | WD40 | WD40 | WD40	PF12937.10 | PF00400.35 | PF00400.35 | PF00400.35 | PF00400.35 | PF00400.35 | PF00400.35	4.2e-11 | 1.6e-06 | 5.4e-06 | 1.7e-05 | 0.00072 | 0.0029 | 0.004	F-box-like | WD domain, G-beta repeat | WD domain, G-beta repeat | WD domain, G-beta repeat | WD domain, G-beta repeat | WD domain, G-beta repeat | WD domain, G-beta repeat
			XP_012214071.1	CAMK protein kinase	1.I.1.1.5	2.499e-39	Q54BF0	Probable serine/threonine-protein kinase fhkA OS=Dictyostelium discoideum OX=44689 GN=fhkA PE=3 SV=1	40.9091	60.9091	2	Pkinase | FHA	PF00069.28 | PF00498.29	8.6e-54 | 1.7e-10	Protein kinase domain | FHA domain
			XP_001247916.2	nuclear distribution protein PAC1	1.I.1.1.5	9.95547e-118	Q8I0F4	Lissencephaly-1 homolog OS=Dictyostelium discoideum OX=44689 GN=lis1 PE=1 SV=1	51.3514	64.8649	6	WD40 | WD40 | WD40 | WD40 | WD40 | WD40	PF00400.35 | PF00400.35 | PF00400.35 | PF00400.35 | PF00400.35 | PF00400.35	1.2e-07 | 1.9e-07 | 1.5e-06 | 5.7e-05 | 7.9e-05 | 0.00081	WD domain, G-beta repeat | WD domain, G-beta repeat | WD domain, G-beta repeat | WD domain, G-beta repeat | WD domain, G-beta repeat | WD domain, G-beta repeat
			XP_001247670.1	CAMK protein kinase	1.I.1.1.5	2.55814e-44	Q54BF0	Probable serine/threonine-protein kinase fhkA OS=Dictyostelium discoideum OX=44689 GN=fhkA PE=3 SV=1	35.2423	55.5066	2	Pkinase | FHA	PF00069.28 | PF00498.29	9.6e-67 | 4.4e-09	Protein kinase domain | FHA domain
			XP_001247342.1	WD repeat protein	1.I.1.1.5	1.7506e-37	Q8I0F4	Lissencephaly-1 homolog OS=Dictyostelium discoideum OX=44689 GN=lis1 PE=1 SV=1	48	64.2857	7	WD40 | WD40 | WD40 | WD40 | WD40 | WD40 | WD40	PF00400.35 | PF00400.35 | PF00400.35 | PF00400.35 | PF00400.35 | PF00400.35 | PF00400.35	2.4e-12 | 1.6e-09 | 4.8e-06 | 5.9e-06 | 5.9e-05 | 0.13 | 0.21	WD domain, G-beta repeat | WD domain, G-beta repeat | WD domain, G-beta repeat | WD domain, G-beta repeat | WD domain, G-beta repeat | WD domain, G-beta repeat | WD domain, G-beta repeat
			XP_001245830.1	sulfur metabolite repression control protein	1.I.1.1.5	3.2926e-33	Q8I0F4	Lissencephaly-1 homolog OS=Dictyostelium discoideum OX=44689 GN=lis1 PE=1 SV=1	39	63.4921	7	F-box-like | WD40 | WD40 | WD40 | WD40 | WD40 | WD40	PF12937.10 | PF00400.35 | PF00400.35 | PF00400.35 | PF00400.35 | PF00400.35 | PF00400.35	2.7e-13 | 5.6e-08 | 8.2e-07 | 1.2e-06 | 9.4e-05 | 0.00037 | 0.21	F-box-like | WD domain, G-beta repeat | WD domain, G-beta repeat | WD domain, G-beta repeat | WD domain, G-beta repeat | WD domain, G-beta repeat | WD domain, G-beta repeat
	1.N: Cell Fusion Pores	1.N.5: The Endoplasmic Reticulum Fusion GTPase, Atlastin (Atlastin) Family	XP_001239370.1	protein SEY1	1.N.5.1.6	2.02368e-149	Q99287	Protein SEY1 OS=Saccharomyces cerevisiae (strain ATCC 204508 / S288c) OX=559292 GN=SEY1 PE=1 SV=1	57.1429	76.1905	2	Sey1_3HB | RHD3_GTPase	PF20428.1 | PF05879.15	2.1e-150 | 9.4e-124	Sey1 three-helix bundle domain | Root hair defective 3 GTP-binding protein (RHD3) GTPase domain	2	742-764 | 771-793
		1.N.6: The Mitochondrial Inner/Outer Membrane Fusion (MMF) Family	XP_001239396.1	MGM1 family protein	1.N.6.1.1	0	P32266	Dynamin-like GTPase MGM1, mitochondrial OS=Saccharomyces cerevisiae GN=MGM1 PE=1 SV=3	53.8462	70.8333	2	Dynamin_N | Dynamin_M	PF00350.26 | PF01031.23	1.2e-42 | 1.3e-08	Dynamin family | Dynamin central region
			XP_001239750.1	transmembrane GTPase Fzo1	1.N.6.1.1	1.84057e-117	P38297	Transmembrane GTPase FZO1 OS=Saccharomyces cerevisiae GN=FZO1 PE=1 SV=1	42.8571	54.2857	1	Dynamin_N	PF00350.26	9.4e-19	Dynamin family
			XP_001248522.1	dynamin-2	1.N.6.1.2	0	O00429	Dynamin-1-like protein OS=Homo sapiens OX=9606 GN=DNM1L PE=1 SV=2	54.8872	72.7444	3	Dynamin_M | Dynamin_N | GED	PF01031.23 | PF00350.26 | PF02212.21	4.5e-111 | 2.4e-56 | 6.8e-32	Dynamin central region | Dynamin family | Dynamin GTPase effector domain
		1.N.7: The Endomembrane Fusion/Trafficking (EMFST) Family	XP_001246638.2	cytoskeleton assembly control protein	1.N.7.1.1	1.75558e-43	O00291	RecName: Full=Huntingtin-interacting protein 1; Short=HIP-1; AltName: Full=Huntingtin-interacting protein I; Short=HIP-I	60	80	2	ANTH | I_LWEQ	PF07651.19 | PF01608.20	9.2e-77 | 2.6e-58	ANTH domain | I/LWEQ domain
	1.P: Non-Envelop Virus Penitration Complex: A complex of host cell proteins that allow non-envelop virus to penetrate the endoplasmic reticular membrane.	1.P.1: The Polyoma Virus SV40 ER Penetration Channel (VPEC) Family	XP_001240121.2	kinesin family protein	1.P.1.1.1	8.90101e-48	P33176	Kinesin-1 heavy chain OS=Homo sapiens OX=9606 GN=KIF5B PE=1 SV=1	39.3939	69.697	1	Kinesin	PF00225.26	1.5e-91	Kinesin motor domain
			XP_001246061.2	kinesin motor domain-containing protein	1.P.1.1.1	2.39157e-51	P33176	Kinesin-1 heavy chain OS=Homo sapiens OX=9606 GN=KIF5B PE=1 SV=1	44.4444	55.5556	1	Kinesin	PF00225.26	2.6e-103	Kinesin motor domain
			XP_001239652.2	kinesin family protein	1.P.1.1.1	1.84315e-62	P33176	Kinesin-1 heavy chain OS=Homo sapiens OX=9606 GN=KIF5B PE=1 SV=1	53.5714	78.5714	1	Kinesin	PF00225.26	1e-113	Kinesin motor domain
			XP_001240937.2	kinesin	1.P.1.1.1	2.78447e-62	P33176	Kinesin-1 heavy chain OS=Homo sapiens OX=9606 GN=KIF5B PE=1 SV=1	38.9831	65	1	Kinesin	PF00225.26	1.5e-108	Kinesin motor domain
			XP_001244624.1	ER associated DnaJ chaperone	1.P.1.1.1	6.16479e-31	Q9NXW2	DnaJ homolog subfamily B member 12 OS=Homo sapiens GN=DNAJB12 PE=1 SV=4	52.2388	70.1493	2	DUF1977 | DnaJ	PF09320.14 | PF00226.34	1.3e-33 | 3.1e-22	Domain of unknown function (DUF1977) | DnaJ domain
			XP_001245113.1	kinesin family protein	1.P.1.1.1	2.24772e-54	P33176	Kinesin-1 heavy chain OS=Homo sapiens OX=9606 GN=KIF5B PE=1 SV=1	39.8773	57.362	1	Kinesin	PF00225.26	1.4e-116	Kinesin motor domain
			XP_001248615.1	kinesin family protein	1.P.1.1.1	5.72882e-66	P33176	Kinesin-1 heavy chain OS=Homo sapiens OX=9606 GN=KIF5B PE=1 SV=1	59.0909	77.2727	5	Kinesin | DUF3694 | Kinesin_assoc | KIF1B | FHA	PF00225.26 | PF12473.11 | PF16183.8 | PF12423.11 | PF00498.29	1e-112 | 6.8e-43 | 2.6e-31 | 3.9e-07 | 3.3e-05	Kinesin motor domain | Kinesin protein | Kinesin-associated | Kinesin protein 1B | FHA domain
			XP_001249098.1	kinesin heavy chain	1.P.1.1.1	1.56819e-116	P33176	Kinesin-1 heavy chain OS=Homo sapiens OX=9606 GN=KIF5B PE=1 SV=1	52.815	69.7051	1	Kinesin	PF00225.26	8e-113	Kinesin motor domain
			XP_001247942.2	kinesin family protein	1.P.1.1.1	3.13857e-33	P33176	Kinesin-1 heavy chain OS=Homo sapiens OX=9606 GN=KIF5B PE=1 SV=1	40.3846	60.8696	1	Kinesin	PF00225.26	3.6e-77	Kinesin motor domain
	1.Q: Fungal Septal Pores	1.Q.1: The Fungal Septal Pore (FSP) Family	XP_001239386.2	hypothetical protein CIMG_09007	1.Q.1.1.1	8.50261e-30	Q7RXW5	Uncharacterized protein OS=Neurospora crassa (strain ATCC 24698 / 74-OR23-1A / CBS 708.71 / DSM 1257 / FGSC 987) GN=NCU01466 PE=4 SV=1	43.8356	71.2329	1	COMPASS-Shg1	PF05205.15	1.5e-24	COMPASS (Complex proteins associated with Set1p) component shg1
			XP_001239477.1	hypothetical protein CIMG_09098	1.Q.1.1.1	6.74989e-41	V5IMT0	Dim2-associated protein 1 OS=Neurospora crassa (strain ATCC 24698 / 74-OR23-1A / CBS 708.71 / DSM 1257 / FGSC 987) GN=dap-1 PE=4 SV=1	69.5652	84.7826
			XP_001242816.2	hypothetical protein CIMG_06712	1.Q.1.1.1	6.57483e-45	Q7SI25	Uncharacterized protein OS=Neurospora crassa (strain ATCC 24698 / 74-OR23-1A / CBS 708.71 / DSM 1257 / FGSC 987) GN=NCU00627 PE=4 SV=1	36.0502	50.8772
			XP_001242859.2	hypothetical protein CIMG_06755	1.Q.1.1.1	1.05494e-21	Q7SGS8	Uncharacterized protein OS=Neurospora crassa (strain ATCC 24698 / 74-OR23-1A / CBS 708.71 / DSM 1257 / FGSC 987) GN=NCU08334 PE=4 SV=1	51	72
			XP_001246595.2	annexin ANXC4	1.Q.1.1.1	4.36302e-101	Q7SE37	Annexin ANXC4 OS=Neurospora crassa (strain ATCC 24698 / 74-OR23-1A / CBS 708.71 / DSM 1257 / FGSC 987) GN=NCU02139 PE=4 SV=1	44.4681	56.6038
			XP_001241324.2	hypothetical protein CIMG_08487	1.Q.1.1.1	4.60645e-23	V5IPZ0	Uncharacterized protein OS=Neurospora crassa (strain ATCC 24698 / 74-OR23-1A / CBS 708.71 / DSM 1257 / FGSC 987) GN=NCU16775 PE=3 SV=1	35.1852	50	2	IBR | IBR	PF01485.24 | PF01485.24	5.1e-07 | 8.7e-06	IBR domain, a half RING-finger domain | IBR domain, a half RING-finger domain
			XP_001245022.2	hypothetical protein CIMG_04463	1.Q.1.1.1	2.29584e-35	V5IPP0	Uncharacterized protein OS=Neurospora crassa (strain ATCC 24698 / 74-OR23-1A / CBS 708.71 / DSM 1257 / FGSC 987) GN=NCU08391 PE=4 SV=1	46.0432	73.0769
			XP_001248197.2	hypothetical protein CIMG_01968	1.Q.1.1.1	2.44361e-32	Q7SB60	Uncharacterized protein OS=Neurospora crassa (strain ATCC 24698 / 74-OR23-1A / CBS 708.71 / DSM 1257 / FGSC 987) GN=NCU06253 PE=4 SV=2	51.1364	66.4773
	1.R: Membrane Contact Site (MCS) for Interorganellar Transport	1.R.1: The Membrane Contact Site (MCS) Family	XP_004445765.1	vacuolar sorting protein 4b	1.R.1.1.1	2.38917e-96	Q9UBP0	Spastin OS=Homo sapiens OX=9606 GN=SPAST PE=1 SV=1	68.4211	94.7368	2	AAA | Vps4_C	PF00004.32 | PF09336.13	5.5e-37 | 1.5e-06	ATPase family associated with various cellular activities (AAA) | Vps4 C terminal oligomerisation domain
			XP_004445764.1	vacuolar sorting protein 4b, variant	1.R.1.1.1	8.84661e-91	Q9UBP0	Spastin OS=Homo sapiens OX=9606 GN=SPAST PE=1 SV=1	68.4211	94.7368	2	AAA | Vps4_C	PF00004.32 | PF09336.13	5.8e-37 | 1.5e-06	ATPase family associated with various cellular activities (AAA) | Vps4 C terminal oligomerisation domain
			XP_001241520.2	ATPase family AAA domain-containing protein 1	1.R.1.1.2	6.32704e-83	NP_001308896.1	ATPase family AAA domain-containing protein 1 isoform 1 [Homo sapiens]	73.3333	86.6667	2	AAA | AAA_lid_3	PF00004.32 | PF17862.4	1.2e-36 | 5.7e-08	ATPase family associated with various cellular activities (AAA) | AAA+ lid domain	1	12-34
			XP_001245710.2	mitochondrial AAA ATPase	1.R.1.1.2	1.70981e-27	NP_001308896.1	ATPase family AAA domain-containing protein 1 isoform 1 [Homo sapiens]	43.4343	62.6263	2	AAA | AAA_lid_3	PF00004.32 | PF17862.4	2.2e-37 | 1.3e-07	ATPase family associated with various cellular activities (AAA) | AAA+ lid domain
	1.W: Phage Portal Protein Subclass	1.W.6: The (Bacillus Phage phi29) Portal Protein 6 (PPP6) Family	XP_001246862.1	citrate lyase beta subunit	1.W.6.4.1	4.08955e-122	XP_018126179.1	hypothetical protein VE01_09594 [Pseudogymnoascus verrucosus]	57.0093	73.5202	1	HpcH_HpaI	PF03328.17	3.2e-44	HpcH/HpaI aldolase/citrate lyase family
2: Electrochemical Potential-driven Transporters	2.A: Porters (uniporters, symporters, antiporters)	2.A.1: The Major Facilitator Superfamily (MFS)	XP_001246063.2	sugar porter (SP) family MFS transporter	2.A.1.1.7	3.17083e-69	P11636	Quinate permease (Quinate transporter) - Neurospora crassa.	53.5714	62.5	1	Sugar_tr	PF00083.27	2.7e-80	Sugar (and other) transporter	12	12-34 | 76-98 | 105-122 | 132-154 | 161-183 | 198-220 | 294-316 | 331-353 | 362-384 | 399-421 | 434-453 | 468-490
			XP_001240958.1	sugar porter (SP) family MFS transporter	2.A.1.1.38	3.31814e-36	P39932	Sugar transporter STL1 - Saccharomyces cerevisiae (Baker's yeast).	61.1111	85.7143	1	Sugar_tr	PF00083.27	2.4e-75	Sugar (and other) transporter	12	13-35 | 59-81 | 93-115 | 119-141 | 148-170 | 185-207 | 283-305 | 315-337 | 350-369 | 384-406 | 419-441 | 445-467
			XP_001246146.2	sugar porter (SP) family MFS transporter	2.A.1.1.38	5.96418e-64	P39932	Sugar transporter STL1 - Saccharomyces cerevisiae (Baker's yeast).	50	70	1	Sugar_tr	PF00083.27	1.9e-88	Sugar (and other) transporter	12	56-73 | 112-134 | 139-158 | 168-190 | 202-223 | 243-265 | 352-371 | 376-398 | 405-427 | 447-469 | 482-504 | 514-531
			XP_001239766.1	sugar porter (SP) family MFS transporter	2.A.1.1.39	2.33641e-165	P49374	High-affinity glucose transporter - Kluyveromyces lactis (Yeast) (Candida sphaerica).	56.6667	64.4444	1	Sugar_tr	PF00083.27	2.1e-113	Sugar (and other) transporter	10	5-27 | 58-80 | 93-115 | 153-172 | 177-199 | 287-309 | 334-356 | 382-404 | 417-439 | 443-465
			XP_001248780.1	sugar porter (SP) family MFS transporter	2.A.1.1.39	2.82893e-75	P49374	High-affinity glucose transporter - Kluyveromyces lactis (Yeast) (Candida sphaerica).	64.2857	75	1	Sugar_tr	PF00083.27	2.7e-101	Sugar (and other) transporter	11	246-268 | 294-313 | 325-342 | 347-369 | 382-400 | 415-434 | 500-522 | 537-559 | 566-588 | 598-620 | 660-682
			XP_001244281.2	sugar porter (SP) family MFS transporter	2.A.1.1.40	1.29038e-64	Q64L87	Xylhp (Fragment) - Debaryomyces hansenii (Yeast) (Torulaspora hansenii).	40.625	65.625	1	Sugar_tr	PF00083.27	2.9e-107	Sugar (and other) transporter	11	5-27 | 47-69 | 82-104 | 109-131 | 144-166 | 170-189 | 257-279 | 294-316 | 323-345 | 360-382 | 423-442
			XP_001242512.1	sugar porter (SP) family MFS transporter	2.A.1.1.57	0	Q8J0V1	Monosaccharide transporter - Aspergillus niger.	76.1364	86.1742	1	Sugar_tr	PF00083.27	2.6e-125	Sugar (and other) transporter	12	12-34 | 79-101 | 108-130 | 135-153 | 160-182 | 197-216 | 306-325 | 330-352 | 359-381 | 391-413 | 426-445 | 460-479
			XP_001241147.2	sugar porter (SP) family MFS transporter	2.A.1.1.58	0	Q8J0U9	Monosaccharide transporter - Aspergillus niger.	60	80	1	Sugar_tr	PF00083.27	6e-139	Sugar (and other) transporter	12	42-64 | 98-120 | 127-145 | 155-177 | 184-206 | 221-240 | 308-327 | 342-364 | 373-395 | 410-432 | 445-467 | 477-499
			XP_001245422.1	sugar porter (SP) family MFS transporter	2.A.1.1.68	7.49212e-50	A3M0N3	Glucose transporter/sensor OS=Pichia stipitis GN=RGT2 PE=4 SV=1	73.3333	85	1	Sugar_tr	PF00083.27	3.5e-81	Sugar (and other) transporter	12	25-44 | 80-102 | 107-129 | 133-155 | 162-184 | 199-218 | 288-310 | 325-344 | 351-370 | 380-399 | 420-442 | 453-472
			XP_001240891.2	sugar porter (SP) family MFS transporter	2.A.1.1.69	8.28961e-94	A1Z264	Sugar/H+ symporter OS=Galdieria sulphuraria GN=SPT1 PE=2 SV=1	37.7551	62.2449	1	Sugar_tr	PF00083.27	2.3e-95	Sugar (and other) transporter	12	122-141 | 161-183 | 190-212 | 216-233 | 254-276 | 291-310 | 376-398 | 413-435 | 442-464 | 474-496 | 508-530 | 540-559
			XP_001242053.1	sugar porter (SP) family MFS transporter	2.A.1.1.69	1.05209e-72	A1Z264	Sugar/H+ symporter OS=Galdieria sulphuraria GN=SPT1 PE=2 SV=1	46.5116	61.3636	1	Sugar_tr	PF00083.27	1.7e-90	Sugar (and other) transporter	10	154-176 | 186-205 | 212-234 | 249-271 | 377-399 | 409-431 | 438-460 | 470-492 | 505-524 | 534-556
			XP_001244203.2	sugar porter (SP) family MFS transporter	2.A.1.1.69	1.79742e-75	A1Z264	Sugar/H+ symporter OS=Galdieria sulphuraria GN=SPT1 PE=2 SV=1	41.0714	58.8889	1	Sugar_tr	PF00083.27	3.9e-96	Sugar (and other) transporter	12	125-142 | 172-194 | 201-221 | 231-253 | 265-287 | 302-324 | 385-407 | 422-444 | 451-473 | 483-505 | 518-540 | 550-569
			XP_001244524.2	hypothetical protein CIMG_13753	2.A.1.1.69	1.5768e-29	A1Z264	Sugar/H+ symporter OS=Galdieria sulphuraria GN=SPT1 PE=2 SV=1	37.2881	56	2	Sugar_tr | Sugar_tr	PF00083.27 | PF00083.27	6.2e-32 | 5.9e-26	Sugar (and other) transporter | Sugar (and other) transporter	10	231-253 | 263-282 | 289-311 | 355-377 | 512-534 | 547-569 | 576-598 | 608-630 | 643-665 | 675-694
			XP_001246000.2	sugar porter (SP) family MFS transporter	2.A.1.1.69	4.99381e-96	A1Z264	Sugar/H+ symporter OS=Galdieria sulphuraria GN=SPT1 PE=2 SV=1	44.6429	64	1	Sugar_tr	PF00083.27	9.1e-87	Sugar (and other) transporter	10	177-199 | 209-231 | 273-290 | 305-324 | 390-412 | 427-449 | 456-478 | 491-513 | 520-542 | 557-576
			XP_001248030.1	sugar porter (SP) family MFS transporter	2.A.1.1.69	4.76946e-78	A1Z264	Sugar/H+ symporter OS=Galdieria sulphuraria GN=SPT1 PE=2 SV=1	57.1429	71.4286	1	Sugar_tr	PF00083.27	9.3e-87	Sugar (and other) transporter	9	168-187 | 200-222 | 261-283 | 379-401 | 416-438 | 445-467 | 477-494 | 515-537 | 547-566
			XP_001246101.2	sugar porter (SP) family MFS transporter	2.A.1.1.73	0	Q5A8J5	Putative uncharacterized protein STL1 OS=Candida albicans GN=HGT10 PE=4 SV=1	50.9921	70.0397	1	Sugar_tr	PF00083.27	2.3e-105	Sugar (and other) transporter	11	15-32 | 61-80 | 90-112 | 150-172 | 182-204 | 276-298 | 313-335 | 342-362 | 372-394 | 407-429 | 433-455
			XP_001246869.2	sugar porter (SP) family MFS transporter	2.A.1.1.73	1.52423e-125	Q5A8J5	Putative uncharacterized protein STL1 OS=Candida albicans GN=HGT10 PE=4 SV=1	64.7059	88.2353	1	Sugar_tr	PF00083.27	1.1e-102	Sugar (and other) transporter	10	7-29 | 73-95 | 162-184 | 194-216 | 282-304 | 319-341 | 348-370 | 380-402 | 414-436 | 446-465
			XP_001239743.1	sugar porter (SP) family MFS transporter	2.A.1.1.83	3.94115e-39	Q7SD12	Putative uncharacterized protein OS=Neurospora crassa (strain ATCC 24698 / 74-OR23-1A / CBS 708.71 / DSM 1257 / FGSC 987) GN=NCU08114 PE=3 SV=1	55.5556	77.7778	1	Sugar_tr	PF00083.27	6.3e-87	Sugar (and other) transporter	12	13-35 | 60-82 | 94-116 | 120-142 | 155-177 | 187-209 | 279-301 | 316-335 | 342-364 | 379-401 | 413-435 | 439-461
			XP_001246293.1	MFS glucose transporter	2.A.1.1.96	1.374e-61	P38142	Probable metabolite transport protein YBR241C OS=Saccharomyces cerevisiae (strain ATCC 204508 / S288c) GN=YBR241C PE=1 SV=1	66.6667	72.2222	1	Sugar_tr	PF00083.27	7e-88	Sugar (and other) transporter	12	15-34 | 77-99 | 104-123 | 130-152 | 162-184 | 191-213 | 297-319 | 326-348 | 363-385 | 390-412 | 427-449 | 456-475
			XP_001244778.2	sugar porter (SP) family MFS transporter	2.A.1.1.104	2.60218e-91	P30606	Myo-inositol transporter 2 OS=Saccharomyces cerevisiae (strain ATCC 204508 / S288c) GN=ITR2 PE=1 SV=2	66.6667	79.1667	2	Sugar_tr | Sugar_tr	PF00083.27 | PF00083.27	1e-79 | 1.2e-22	Sugar (and other) transporter | Sugar (and other) transporter	11	54-73 | 129-148 | 153-175 | 234-256 | 262-284 | 369-391 | 406-425 | 434-456 | 486-508 | 520-542 | 547-569
			XP_001246350.1	sugar porter (SP) family MFS transporter	2.A.1.1.138	2.94843e-161	Q32SL4	Maltose permease OS=Pichia angusta OX=870730 GN=MAL2 PE=3 SV=1	51.5152	67.5	1	Sugar_tr	PF00083.27	3.2e-84	Sugar (and other) transporter	11	66-88 | 141-160 | 165-187 | 200-222 | 237-259 | 322-344 | 359-381 | 386-408 | 423-442 | 455-477 | 487-505
			XP_001247112.2	sugar porter (SP) family MFS transporter	2.A.1.1.138	4.59576e-99	Q32SL4	Maltose permease OS=Pichia angusta OX=870730 GN=MAL2 PE=3 SV=1	53.8462	69.2308	1	Sugar_tr	PF00083.27	4.7e-70	Sugar (and other) transporter	10	172-194 | 199-221 | 234-256 | 271-293 | 353-375 | 385-407 | 414-433 | 453-472 | 484-503 | 518-535
			XP_001240478.2	sugar transporter hexose transporter	2.A.1.1.140	1.62572e-80	A2R0P0	Aspergillus niger contig An12c0330, genomic contig OS=Aspergillus niger (strain CBS 513.88 / FGSC A1513) OX=425011 GN=An12g09270 PE=3 SV=1	61.1111	88.8889	2	Sugar_tr | Sugar_tr	PF00083.27 | PF00083.27	4.9e-46 | 1e-14	Sugar (and other) transporter | Sugar (and other) transporter	10	49-71 | 86-108 | 121-140 | 144-166 | 173-195 | 210-229 | 299-321 | 361-383 | 395-417 | 422-444
			XP_001243560.2	sugar porter (SP) family MFS transporter	2.A.1.1.141	9.91593e-129	ACV04919	lactose permease [Aspergillus nidulans]	47.2222	71.4286	1	Sugar_tr	PF00083.27	5.5e-79	Sugar (and other) transporter	12	49-71 | 95-117 | 122-144 | 154-176 | 189-207 | 227-249 | 310-332 | 347-369 | 378-400 | 415-434 | 455-477 | 481-503
			XP_001244779.1	multidrug resistance protein	2.A.1.2.16	1.82972e-118	Q07824	CHROMOSOME XII READING FRAME ORF YLL028W - Saccharomyces cerevisiae (Baker's yeast).	68.4211	68.4211	1	MFS_1	PF07690.19	7.4e-39	Major Facilitator Superfamily	12	138-160 | 175-197 | 204-223 | 229-251 | 264-286 | 301-323 | 369-391 | 406-428 | 449-467 | 477-499 | 506-528 | 543-565
			XP_001241685.1	MFS transporter	2.A.1.2.33	1.17182e-62	P53389	Protein HOL1 - Saccharomyces cerevisiae (Baker's yeast).	39.2857	62.5	1	MFS_1	PF07690.19	5.7e-26	Major Facilitator Superfamily	11	59-81 | 94-116 | 120-142 | 182-204 | 209-231 | 313-335 | 359-381 | 402-424 | 434-456 | 469-491 | 496-518
			XP_001242971.2	major facilitator superfamily transporter protein	2.A.1.2.33	1.86957e-58	P53389	Protein HOL1 - Saccharomyces cerevisiae (Baker's yeast).	43.3962	66.6667	1	MFS_1	PF07690.19	7.2e-28	Major Facilitator Superfamily	12	62-84 | 94-111 | 118-140 | 153-175 | 182-201 | 270-292 | 299-318 | 328-350 | 363-385 | 395-417 | 430-452 | 462-481
			XP_001249075.2	MFS transporter	2.A.1.2.33	2.82909e-32	P53389	Protein HOL1 - Saccharomyces cerevisiae (Baker's yeast).	45.7143	62.8571	1	MFS_1	PF07690.19	1.2e-25	Major Facilitator Superfamily	10	67-89 | 99-121 | 189-211 | 221-240 | 335-357 | 377-399 | 420-442 | 452-474 | 481-500 | 515-537
			XP_001246751.1	dityrosine transporter A	2.A.1.2.40	4.1755e-70	P38125	Uncharacterized transporter YBR180W OS=Saccharomyces cerevisiae GN=YBR180W PE=1 SV=1	46.1538	57.6923	1	MFS_1	PF07690.19	3.4e-36	Major Facilitator Superfamily	12	44-66 | 81-103 | 110-132 | 136-158 | 171-193 | 198-220 | 277-299 | 314-336 | 357-379 | 383-405 | 418-440 | 450-472
			XP_001248259.1	multidrug resistance protein	2.A.1.2.43	1.29125e-52	P38227	Uncharacterized transporter YBR043C OS=Saccharomyces cerevisiae GN=YBR043C PE=1 SV=1	47.9452	67.1233	1	MFS_1	PF07690.19	6.8e-46	Major Facilitator Superfamily	12	116-138 | 153-175 | 188-210 | 214-236 | 243-265 | 275-292 | 349-371 | 386-408 | 442-461 | 465-487 | 508-530 | 534-551
			XP_001247236.1	multidrug resistance protein	2.A.1.2.63	1.1135e-112	P38776	Probable drug/proton antiporter YHK8 OS=Saccharomyces cerevisiae (strain ATCC 204508 / S288c) GN=YHK8 PE=1 SV=1	55	70	1	MFS_1	PF07690.19	8.7e-39	Major Facilitator Superfamily	10	109-131 | 146-168 | 177-199 | 263-285 | 345-367 | 382-404 | 425-447 | 452-474 | 481-503 | 518-540
			XP_001248709.1	tetracycline transporter	2.A.1.2.73	2.45235e-36	Q9D2V8	Major facilitator superfamily domain-containing protein 10 OS=Mus musculus GN=Mfsd10 PE=2 SV=1	48.1481	74.0741	1	MFS_1	PF07690.19	6.2e-36	Major Facilitator Superfamily	10	21-43 | 78-100 | 112-131 | 136-158 | 170-192 | 202-224 | 274-296 | 342-359 | 364-386 | 433-452
			XP_001240186.1	multidrug resistance protein	2.A.1.2.77	1.9552e-120	Q8NKG7	Multidrug resistant protein OS=Acremonium chrysogenum GN=cefT PE=4 SV=1	50	76.9231	1	MFS_1	PF07690.19	1.8e-37	Major Facilitator Superfamily	12	63-85 | 100-122 | 129-146 | 156-178 | 191-213 | 223-245 | 296-318 | 331-353 | 374-396 | 401-423 | 435-457 | 467-489
			XP_001243702.1	multidrug resistance protein	2.A.1.2.77	2.23003e-80	Q8NKG7	Multidrug resistant protein OS=Acremonium chrysogenum GN=cefT PE=4 SV=1	46.6667	71.875	1	MFS_1	PF07690.19	1.2e-38	Major Facilitator Superfamily	12	87-109 | 124-146 | 153-175 | 179-201 | 213-235 | 240-262 | 317-339 | 354-376 | 397-419 | 429-451 | 464-481 | 491-513
			XP_001241704.2	multidrug resistance protein	2.A.1.2.78	2.2178e-55	B6HIC2	Pc21g01300 protein OS=Penicillium chrysogenum (strain ATCC 28089 / DSM 1075 / Wisconsin 54-1255) GN=Pc21g01300 PE=4 SV=1	45.1613	58.0645	1	MFS_1	PF07690.19	5.3e-44	Major Facilitator Superfamily	11	116-133 | 143-165 | 185-204 | 208-230 | 243-265 | 270-292 | 364-386 | 406-428 | 448-470 | 475-497 | 542-564
			XP_001242573.2	multidrug resistance protein	2.A.1.2.78	0	B6HIC2	Pc21g01300 protein OS=Penicillium chrysogenum (strain ATCC 28089 / DSM 1075 / Wisconsin 54-1255) GN=Pc21g01300 PE=4 SV=1	71.3725	84.5992	1	MFS_1	PF07690.19	3.8e-42	Major Facilitator Superfamily	12	90-112 | 127-149 | 158-180 | 190-208 | 215-237 | 247-269 | 320-342 | 357-379 | 400-422 | 426-448 | 460-482 | 492-514
			XP_001249074.1	MFS multidrug transporter	2.A.1.2.78	8.6136e-42	B6HIC2	Pc21g01300 protein OS=Penicillium chrysogenum (strain ATCC 28089 / DSM 1075 / Wisconsin 54-1255) GN=Pc21g01300 PE=4 SV=1	48.2759	68.9655	1	MFS_1	PF07690.19	6.5e-26	Major Facilitator Superfamily	10	92-114 | 156-175 | 182-204 | 214-236 | 321-343 | 358-380 | 399-421 | 425-447 | 454-476 | 496-518
			XP_001239816.1	multidrug resistance protein	2.A.1.2.79	3.47168e-112	A0ST42	MFS transporter OS=Cercospora nicotianae GN=CTB4 PE=4 SV=1	45.9459	63.6364	1	MFS_1	PF07690.19	2.6e-36	Major Facilitator Superfamily	12	112-134 | 149-171 | 180-199 | 204-226 | 239-261 | 276-298 | 345-367 | 382-404 | 425-442 | 452-474 | 486-508 | 518-540
			XP_001242763.2	multidrug resistance protein	2.A.1.2.85	6.41469e-92	B6H9Q3	Pc16g11960 protein OS=Penicillium chrysogenum (strain ATCC 28089 / DSM 1075 / Wisconsin 54-1255) GN=Pc16g11960 PE=4 SV=1	57.6923	69.2308	1	MFS_1	PF07690.19	3.9e-39	Major Facilitator Superfamily	12	54-76 | 91-113 | 120-142 | 146-168 | 180-202 | 215-237 | 287-309 | 319-341 | 361-378 | 388-410 | 417-439 | 452-474
			XP_001241875.1	multidrug resistance protein	2.A.1.2.86	0	B6HN82	Pc21g09220 protein OS=Penicillium chrysogenum (strain ATCC 28089 / DSM 1075 / Wisconsin 54-1255) GN=Pc21g09220 PE=4 SV=1	65.4832	79.6844	1	MFS_1	PF07690.19	8.2e-51	Major Facilitator Superfamily	12	87-109 | 124-146 | 153-175 | 179-201 | 213-235 | 239-261 | 317-339 | 354-376 | 396-415 | 419-441 | 454-476 | 486-508
			XP_001243708.2	multidrug resistance protein	2.A.1.2.86	1.57244e-126	B6HN82	Pc21g09220 protein OS=Penicillium chrysogenum (strain ATCC 28089 / DSM 1075 / Wisconsin 54-1255) GN=Pc21g09220 PE=4 SV=1	48.4848	65.9274	1	MFS_1	PF07690.19	1.6e-45	Major Facilitator Superfamily	12	62-84 | 99-121 | 134-156 | 161-183 | 190-212 | 217-239 | 288-310 | 330-352 | 373-395 | 405-427 | 434-456 | 466-488
			XP_001246764.1	multidrug resistance protein	2.A.1.2.86	3.39663e-137	B6HN82	Pc21g09220 protein OS=Penicillium chrysogenum (strain ATCC 28089 / DSM 1075 / Wisconsin 54-1255) GN=Pc21g09220 PE=4 SV=1	40.159	59.0457	1	MFS_1	PF07690.19	1.3e-46	Major Facilitator Superfamily	10	72-94 | 114-136 | 200-222 | 227-249 | 309-331 | 341-363 | 383-405 | 410-432 | 444-466 | 476-498
			XP_001241698.2	hypothetical protein CIMG_08861	2.A.1.2.96	4.01838e-23	Q3EAQ5	Probable peptide/nitrate transporter At3g43790 OS=Arabidopsis thaliana GN=ZIFL2 PE=2 SV=2	53.5714	77.2727	1	MFS_1	PF07690.19	5.5e-21	Major Facilitator Superfamily	9	21-43 | 58-80 | 93-115 | 193-215 | 309-331 | 364-386 | 393-412 | 427-449 | 480-502
			XP_001243889.2	MFS multidrug transporter	2.A.1.2.96	9.10255e-37	Q3EAQ5	Probable peptide/nitrate transporter At3g43790 OS=Arabidopsis thaliana GN=ZIFL2 PE=2 SV=2	57.6923	76.9231	1	MFS_1	PF07690.19	1.6e-32	Major Facilitator Superfamily	9	24-46 | 61-83 | 95-114 | 119-141 | 154-176 | 196-218 | 305-327 | 360-382 | 395-417
			XP_004446047.1	MFS transporter, variant	2.A.1.2.96	2.59184e-39	Q3EAQ5	Probable peptide/nitrate transporter At3g43790 OS=Arabidopsis thaliana GN=ZIFL2 PE=2 SV=2	68.4211	95	1	MFS_1	PF07690.19	1.1e-28	Major Facilitator Superfamily	9	13-35 | 50-72 | 105-127 | 149-171 | 249-271 | 308-330 | 337-359 | 369-391 | 435-457
			XP_004446048.1	MFS transporter	2.A.1.2.96	1.67899e-25	Q3EAQ5	Probable peptide/nitrate transporter At3g43790 OS=Arabidopsis thaliana GN=ZIFL2 PE=2 SV=2	47.3684	60	1	MFS_1	PF07690.19	2.8e-12	Major Facilitator Superfamily	8	15-37 | 57-79 | 101-123 | 201-223 | 260-282 | 289-311 | 321-343 | 387-409
			XP_001245167.2	MFS transporter	2.A.1.2.111	5.57167e-43	Q94BZ1	Protein ZINC INDUCED FACILITATOR-LIKE 1 OS=Arabidopsis thaliana OX=3702 GN=ZIFL1 PE=2 SV=1	77.7778	84.2105	1	MFS_1	PF07690.19	8.4e-35	Major Facilitator Superfamily	11	13-32 | 52-74 | 81-100 | 106-128 | 140-162 | 184-206 | 340-359 | 369-391 | 403-425 | 440-462 | 469-491
			XP_001246064.1	vacuolar protein sorting protein Vps66	2.A.1.2.112	1.68238e-107	EYE98330.1	MFS general substrate transporter [Aspergillus ruber CBS 135680]	55.2795	69.5652						1	35-57
			XP_001240846.2	major facilitator superfamily transporter protein	2.A.1.2.113	3.19722e-77	XP_001270324.1	MFS transporter, putative [Aspergillus clavatus NRRL 1]	35.4167	62.5	1	MFS_1	PF07690.19	2.4e-15	Major Facilitator Superfamily	12	48-70 | 112-134 | 147-169 | 179-201 | 214-236 | 241-263 | 315-334 | 354-376 | 396-415 | 421-443 | 456-478 | 482-504
			XP_001243414.1	MFS transporter	2.A.1.2.114	5.86026e-79	ADN97076.1	MFS transporter [Penicillium digitatum]	36.0656	57.4468	1	MFS_1	PF07690.19	1e-31	Major Facilitator Superfamily	12	71-93 | 108-130 | 137-155 | 170-192 | 199-221 | 225-247 | 358-380 | 400-422 | 443-465 | 475-497 | 504-526 | 539-561
			XP_001246588.1	MFS transporter	2.A.1.2.114	0	ADN97076.1	MFS transporter [Penicillium digitatum]	60.8458	74.352	1	MFS_1	PF07690.19	7.9e-37	Major Facilitator Superfamily	12	163-185 | 200-222 | 229-251 | 261-281 | 288-310 | 315-337 | 534-556 | 576-598 | 619-641 | 651-673 | 685-707 | 717-739
			XP_001240201.2	multidrug resistance protein	2.A.1.2.115	5.20117e-68	Q6FSQ7	Multidrug transporter QDR2 OS=Candida glabrata (strain ATCC 2001 / CBS 138 / JCM 3761 / NBRC 0622 / NRRL Y-65) OX=284593 GN=QDR2 PE=2 SV=1	50	75	1	MFS_1	PF07690.19	2.5e-45	Major Facilitator Superfamily	12	49-71 | 81-103 | 115-137 | 141-163 | 175-197 | 202-224 | 281-303 | 323-345 | 383-402 | 417-439 | 451-472 | 476-498
			XP_001247717.2	MFS multidrug transporter	2.A.1.2.115	5.71406e-68	Q6FSQ7	Multidrug transporter QDR2 OS=Candida glabrata (strain ATCC 2001 / CBS 138 / JCM 3761 / NBRC 0622 / NRRL Y-65) OX=284593 GN=QDR2 PE=2 SV=1	38.6364	68.1818	1	MFS_1	PF07690.19	2.4e-40	Major Facilitator Superfamily	11	33-55 | 68-90 | 100-117 | 161-183 | 187-209 | 277-299 | 309-331 | 376-395 | 405-427 | 440-459 | 463-485
			XP_001241970.2	MFS drug efflux pump	2.A.1.3.47	1.58693e-35	Q9C1B3	Trichothecene efflux pump OS=Fusarium sporotrichioides GN=TRI12 PE=4 SV=1	48.4848	66.6667	1	TRI12	PF06609.16	2.5e-45	Fungal trichothecene efflux pump (TRI12)	13	43-65 | 80-102 | 109-128 | 133-155 | 168-190 | 195-217 | 239-261 | 265-287 | 307-329 | 344-366 | 401-423 | 438-460 | 532-554
			XP_001239533.1	MFS multidrug transporter	2.A.1.3.52	4.6284e-58	Q08902	Drug resistance protein YOR378W OS=Saccharomyces cerevisiae (strain ATCC 204508 / S288c) GN=YOR378W PE=1 SV=1	41.6667	55.5556	1	MFS_1	PF07690.19	8.4e-30	Major Facilitator Superfamily	14	72-94 | 109-126 | 133-155 | 170-188 | 195-217 | 227-249 | 262-284 | 294-316 | 336-358 | 368-390 | 397-416 | 426-448 | 460-482 | 497-519
			XP_001243695.2	MFS transporter	2.A.1.3.52	2.27857e-21	Q08902	Drug resistance protein YOR378W OS=Saccharomyces cerevisiae (strain ATCC 204508 / S288c) GN=YOR378W PE=1 SV=1	48.4848	60.6061	1	MFS_1	PF07690.19	2e-27	Major Facilitator Superfamily	12	123-145 | 149-171 | 184-206 | 211-233 | 254-276 | 286-304 | 325-347 | 362-384 | 391-410 | 420-442 | 455-477 | 497-519
			XP_001246094.1	hypothetical protein CIMG_05535	2.A.1.3.52	2.0672e-23	Q08902	Drug resistance protein YOR378W OS=Saccharomyces cerevisiae (strain ATCC 204508 / S288c) GN=YOR378W PE=1 SV=1	47.8261	73.913	1	MFS_1	PF07690.19	2.2e-34	Major Facilitator Superfamily	14	65-87 | 102-124 | 131-153 | 158-180 | 193-215 | 220-242 | 263-285 | 295-314 | 343-365 | 380-402 | 409-428 | 438-460 | 473-495 | 522-544
			XP_001246174.1	hypothetical protein CIMG_05615	2.A.1.3.52	2.99115e-26	Q08902	Drug resistance protein YOR378W OS=Saccharomyces cerevisiae (strain ATCC 204508 / S288c) GN=YOR378W PE=1 SV=1	48.2759	66.6667	1	MFS_1	PF07690.19	2.6e-39	Major Facilitator Superfamily	14	50-72 | 87-109 | 116-138 | 143-165 | 177-199 | 209-228 | 248-267 | 277-296 | 317-339 | 354-373 | 380-399 | 404-426 | 446-468 | 483-505
			XP_001243723.2	MFS transporter	2.A.1.3.65	6.09994e-32	H2E274	MFS multidrug transporter OS=Trichoderma harzianum GN=mfs1 PE=2 SV=1	44.7368	58.9744	1	MFS_1	PF07690.19	1.7e-42	Major Facilitator Superfamily	14	65-87 | 102-121 | 133-152 | 162-184 | 191-213 | 223-241 | 253-275 | 285-307 | 328-350 | 365-387 | 394-411 | 421-443 | 456-478 | 537-555
			XP_001248625.2	MFS drug efflux transporter	2.A.1.3.65	2.96501e-74	H2E274	MFS multidrug transporter OS=Trichoderma harzianum GN=mfs1 PE=2 SV=1	43.2432	64.8649	1	MFS_1	PF07690.19	4.2e-36	Major Facilitator Superfamily	14	42-64 | 79-101 | 108-130 | 134-156 | 169-191 | 196-218 | 238-260 | 270-289 | 309-331 | 346-368 | 375-394 | 404-426 | 439-461 | 509-531
			XP_001240495.1	drug:H+ antiporter-2	2.A.1.3.73	1.46044e-48	A4ZGP3	Major facilitator superfamily transporter OS=Zymoseptoria tritici GN=Mfs1 PE=4 SV=1	50	69.2308	1	MFS_1	PF07690.19	7.1e-48	Major Facilitator Superfamily	13	90-112 | 127-148 | 161-183 | 188-210 | 217-239 | 243-265 | 285-307 | 311-333 | 354-376 | 391-411 | 418-437 | 447-469 | 557-579
			XP_001241711.1	drug:H+ antiporter-2	2.A.1.3.73	0	A4ZGP3	Major facilitator superfamily transporter OS=Zymoseptoria tritici GN=Mfs1 PE=4 SV=1	52.6119	70.8955	1	MFS_1	PF07690.19	1.5e-44	Major Facilitator Superfamily	13	31-53 | 104-126 | 130-152 | 164-186 | 196-218 | 238-257 | 267-289 | 305-327 | 342-364 | 371-393 | 398-420 | 433-455 | 506-524
			XP_001241807.1	MFS transporter	2.A.1.3.73	4.42115e-21	A4ZGP3	Major facilitator superfamily transporter OS=Zymoseptoria tritici GN=Mfs1 PE=4 SV=1	50	71.0526	1	MFS_1	PF07690.19	8.6e-32	Major Facilitator Superfamily	13	69-91 | 106-128 | 135-154 | 159-181 | 194-216 | 221-243 | 263-285 | 289-311 | 332-354 | 364-386 | 393-415 | 463-485 | 536-558
			XP_001242730.2	hypothetical protein CIMG_06626	2.A.1.3.73	3.64483e-37	A4ZGP3	Major facilitator superfamily transporter OS=Zymoseptoria tritici GN=Mfs1 PE=4 SV=1	50	67.8571	1	MFS_1	PF07690.19	4.6e-22	Major Facilitator Superfamily	11	10-32 | 39-61 | 66-88 | 107-129 | 133-155 | 176-198 | 213-235 | 242-260 | 270-292 | 305-327 | 384-406
			XP_001243393.1	drug:H+ antiporter-2	2.A.1.3.73	0	A4ZGP3	Major facilitator superfamily transporter OS=Zymoseptoria tritici GN=Mfs1 PE=4 SV=1	54.5299	72.3077	1	MFS_1	PF07690.19	7.7e-36	Major Facilitator Superfamily	14	81-103 | 125-147 | 154-176 | 180-202 | 211-233 | 243-265 | 285-307 | 311-333 | 354-376 | 391-413 | 420-442 | 447-469 | 478-500 | 551-573
			XP_001245646.2	major facilitator superfamily transporter protein	2.A.1.3.73	7.10241e-80	A4ZGP3	Major facilitator superfamily transporter OS=Zymoseptoria tritici GN=Mfs1 PE=4 SV=1	46.875	71.875	1	MFS_1	PF07690.19	2.5e-22	Major Facilitator Superfamily	10	23-45 | 57-79 | 108-130 | 151-173 | 183-202 | 219-241 | 256-278 | 283-305 | 342-364 | 420-442
			XP_001246829.2	drug:H+ antiporter-2	2.A.1.3.73	2.31127e-45	A4ZGP3	Major facilitator superfamily transporter OS=Zymoseptoria tritici GN=Mfs1 PE=4 SV=1	52	78.5714	1	MFS_1	PF07690.19	1.3e-46	Major Facilitator Superfamily	14	85-107 | 122-144 | 151-173 | 183-202 | 209-231 | 236-258 | 278-300 | 304-326 | 347-369 | 384-403 | 408-430 | 440-462 | 475-497 | 553-572
			XP_001247440.1	hypothetical protein CIMG_01211	2.A.1.3.73	3.63651e-30	A4ZGP3	Major facilitator superfamily transporter OS=Zymoseptoria tritici GN=Mfs1 PE=4 SV=1	47.2222	67.6471	1	MFS_1	PF07690.19	4.4e-37	Major Facilitator Superfamily	13	50-72 | 79-101 | 116-135 | 173-195 | 205-227 | 243-265 | 269-291 | 312-334 | 344-366 | 373-395 | 405-427 | 440-462 | 519-541
			XP_001247620.2	hypothetical protein CIMG_01391	2.A.1.3.73	9.73703e-102	A4ZGP3	Major facilitator superfamily transporter OS=Zymoseptoria tritici GN=Mfs1 PE=4 SV=1	57.8947	73.6842	1	MFS_1	PF07690.19	2.5e-42	Major Facilitator Superfamily	11	59-81 | 126-148 | 152-174 | 186-208 | 213-235 | 256-275 | 285-307 | 328-350 | 385-407 | 419-441 | 456-478
			XP_001239143.1	aflatoxin efflux pump protein	2.A.1.3.79	8.79105e-98	OWY53006.1	MFS general substrate transporter [Alternaria alternata]	48	72.7273	1	MFS_1	PF07690.19	7e-38	Major Facilitator Superfamily	13	44-63 | 84-104 | 114-133 | 140-162 | 172-194 | 201-223 | 276-298 | 319-341 | 351-373 | 380-402 | 407-429 | 442-464 | 509-531
			XP_001239372.1	drug:H+ antiporter-2	2.A.1.3.79	6.26572e-143	OWY53006.1	MFS general substrate transporter [Alternaria alternata]	65.2174	78.2609	1	MFS_1	PF07690.19	4e-46	Major Facilitator Superfamily	13	71-93 | 106-125 | 135-154 | 161-183 | 193-215 | 224-246 | 261-283 | 296-318 | 333-355 | 375-397 | 428-450 | 459-481 | 535-554
			XP_001245452.1	MFS multidrug transporter	2.A.1.3.79	6.92808e-33	OWY53006.1	MFS general substrate transporter [Alternaria alternata]	42.8571	67.4419	1	MFS_1	PF07690.19	2.9e-23	Major Facilitator Superfamily	14	87-109 | 122-144 | 151-173 | 177-199 | 211-233 | 237-259 | 280-302 | 317-339 | 368-390 | 405-427 | 432-454 | 464-486 | 495-517 | 566-588
			XP_001247214.2	MFS gliotoxin efflux transporter GliA	2.A.1.3.79	1.70882e-80	OWY53006.1	MFS general substrate transporter [Alternaria alternata]	50	66.6667	2	MFS_1 | TRI12	PF07690.19 | PF06609.16	4e-16 | 1.1e-10	Major Facilitator Superfamily | Fungal trichothecene efflux pump (TRI12)	10	120-142 | 147-169 | 224-246 | 250-272 | 292-314 | 334-356 | 361-377 | 387-406 | 426-448 | 497-516
			XP_001248907.2	hypothetical protein CIMG_02678	2.A.1.3.79	6.81853e-40	OWY53006.1	MFS general substrate transporter [Alternaria alternata]	50	70.8333	1	MFS_1	PF07690.19	4.5e-46	Major Facilitator Superfamily	13	36-58 | 73-92 | 104-123 | 128-150 | 163-185 | 190-212 | 232-254 | 258-280 | 301-323 | 338-360 | 367-384 | 394-416 | 508-530
			XP_001241400.2	drug:H+ antiporter-2	2.A.1.3.83	0	Q6UEH3	Efflux pump aflT OS=Aspergillus parasiticus (strain ATCC 56775 / NRRL 5862 / SRRC 143 / SU-1) OX=1403190 GN=aflT PE=2 SV=1	62.768	79.5322	1	MFS_1	PF07690.19	7.5e-39	Major Facilitator Superfamily	14	53-75 | 90-112 | 119-141 | 145-167 | 179-201 | 206-228 | 248-267 | 277-299 | 319-341 | 351-373 | 378-400 | 415-437 | 444-466 | 514-536
			XP_001241607.2	drug:H+ antiporter-2	2.A.1.3.83	3.59438e-48	Q6UEH3	Efflux pump aflT OS=Aspergillus parasiticus (strain ATCC 56775 / NRRL 5862 / SRRC 143 / SU-1) OX=1403190 GN=aflT PE=2 SV=1	48.2759	70.5882	1	MFS_1	PF07690.19	8.8e-36	Major Facilitator Superfamily	13	63-85 | 153-172 | 179-201 | 211-233 | 240-262 | 282-304 | 311-333 | 348-370 | 382-404 | 414-433 | 440-462 | 477-499 | 550-572
			XP_001247971.2	MFS multidrug transporter	2.A.1.3.83	3.8454e-35	Q6UEH3	Efflux pump aflT OS=Aspergillus parasiticus (strain ATCC 56775 / NRRL 5862 / SRRC 143 / SU-1) OX=1403190 GN=aflT PE=2 SV=1	45.7143	61.1111	1	MFS_1	PF07690.19	5.8e-36	Major Facilitator Superfamily	13	77-99 | 114-136 | 149-171 | 202-224 | 229-251 | 271-293 | 300-319 | 334-356 | 369-391 | 401-423 | 430-452 | 467-486 | 537-559
			XP_001239548.2	MFS transporter	2.A.1.7.13	1.68216e-41	Q08280	Bypass of stop codon protein 6 OS=Saccharomyces cerevisiae (strain ATCC 204508 / S288c) GN=BSC6 PE=1 SV=1	40	63.3333	1	MFS_1	PF07690.19	2.5e-21	Major Facilitator Superfamily	12	96-118 | 128-150 | 162-184 | 188-210 | 219-241 | 251-273 | 326-348 | 358-380 | 393-411 | 415-437 | 449-471 | 481-503
			XP_001247725.2	hypothetical protein CIMG_01496	2.A.1.7.25	4.7425e-22	XP_003835298.1	similar to MFS monosaccharide transporter [Leptosphaeria maculans JN3]	37.3134	58.6207						7	10-29 | 42-62 | 90-112 | 125-147 | 175-197 | 210-232 | 247-269
			XP_001246568.1	phosphate:H+ symporter	2.A.1.9.2	0	Q7RVX9	Inorganic phosphate transporter PHO84 OS=Neurospora crassa GN=NCU08325 PE=4 SV=2	64.5614	80.5263	1	Sugar_tr	PF00083.27	1.8e-48	Sugar (and other) transporter	11	60-79 | 123-140 | 153-175 | 188-210 | 237-259 | 328-350 | 370-392 | 405-424 | 439-458 | 471-493 | 508-527
			XP_001247497.1	MFS phospholipid transporter	2.A.1.9.7	2.93738e-64	P25346	Probable metabolite transport protein GIT1 OS=Saccharomyces cerevisiae (strain ATCC 204508 / S288c) GN=GIT1 PE=1 SV=1	46.1538	72.7273	2	Sugar_tr | Sugar_tr	PF00083.27 | PF00083.27	3.6e-22 | 2e-11	Sugar (and other) transporter | Sugar (and other) transporter	10	113-135 | 145-167 | 188-210 | 215-237 | 262-284 | 304-326 | 333-350 | 365-387 | 400-422 | 437-459
			XP_001240963.1	MFS phosphate transporter	2.A.1.9.9	9.47338e-34	Q8VYM2	Inorganic phosphate transporter 1-1 OS=Arabidopsis thaliana GN=PHT1-1 PE=1 SV=2	40	71.4286	1	Sugar_tr	PF00083.27	1.3e-20	Sugar (and other) transporter	10	138-160 | 167-189 | 194-211 | 246-268 | 283-305 | 338-360 | 380-402 | 415-432 | 480-502 | 509-531
			XP_001244515.1	sialate:H+ symporter (SHS) family MFS transporter	2.A.1.12.3	1.67687e-87	AOW29153.1	Jen2p [Candida albicans SC5314]	53.5714	73.3333	1	Sugar_tr	PF00083.27	5.6e-28	Sugar (and other) transporter	10	66-88 | 103-125 | 137-159 | 164-186 | 199-218 | 223-242 | 278-295 | 318-340 | 345-362 | 441-463
			XP_012213935.1	sialate:H+ symporter (SHS) family MFS transporter	2.A.1.12.3	2.30147e-124	AOW29153.1	Jen2p [Candida albicans SC5314]	51.8519	74.0741	1	Sugar_tr	PF00083.27	7.8e-44	Sugar (and other) transporter	12	50-72 | 87-109 | 116-138 | 142-164 | 176-198 | 208-227 | 274-293 | 313-335 | 342-361 | 371-390 | 402-424 | 444-463
			XP_001239365.2	MFS monocarboxylate transporter	2.A.1.13.4	5.67987e-61	Q08777	S.cerevisiae chromosome XV reading frame ORF YOR306c - Saccharomyces cerevisiae (Baker's yeast).	56.25	68.9655	1	MFS_1	PF07690.19	3.3e-23	Major Facilitator Superfamily	12	52-74 | 94-116 | 123-140 | 150-172 | 179-201 | 211-233 | 257-279 | 289-311 | 318-340 | 345-367 | 380-402 | 412-434
			XP_001245064.1	MFS monocarboxylate transporter	2.A.1.13.4	5.28818e-75	Q08777	S.cerevisiae chromosome XV reading frame ORF YOR306c - Saccharomyces cerevisiae (Baker's yeast).	41.1765	72.973	1	MFS_1	PF07690.19	8.6e-27	Major Facilitator Superfamily	12	122-144 | 164-186 | 193-210 | 220-242 | 254-276 | 280-302 | 322-344 | 364-382 | 391-413 | 418-440 | 453-475 | 485-507
			XP_001243196.1	MFS transporter	2.A.1.13.18	3.61219e-89	P36032	Probable transporter MCH2 OS=Saccharomyces cerevisiae (strain ATCC 204508 / S288c) GN=MCH2 PE=1 SV=2	45.8333	67.7419	1	MFS_1	PF07690.19	1.6e-22	Major Facilitator Superfamily	8	95-117 | 153-175 | 188-210 | 215-237 | 261-283 | 321-343 | 350-372 | 416-438
			XP_001245507.2	hypothetical protein CIMG_04948	2.A.1.13.18	1.7001e-66	P36032	Probable transporter MCH2 OS=Saccharomyces cerevisiae (strain ATCC 204508 / S288c) GN=MCH2 PE=1 SV=2	48.3871	71.875	1	MFS_1	PF07690.19	4.3e-26	Major Facilitator Superfamily	11	27-49 | 70-92 | 96-118 | 125-147 | 157-179 | 186-208 | 232-254 | 292-314 | 318-340 | 353-375 | 390-409
			XP_001242811.2	MFS transporter	2.A.1.13.27	1.91414e-48	XP_024547627.1	hypothetical protein BCIN_03g02910 [Botrytis cinerea B05.10]	41.0256	56.0976	1	MFS_1	PF07690.19	8.7e-26	Major Facilitator Superfamily	12	45-67 | 88-110 | 120-142 | 149-171 | 176-198 | 210-232 | 252-274 | 287-309 | 319-341 | 348-370 | 385-404 | 416-438
			XP_001243187.2	hypothetical protein CIMG_07083	2.A.1.13.27	9.81177e-47	XP_024547627.1	hypothetical protein BCIN_03g02910 [Botrytis cinerea B05.10]	48.2759	65.2174	1	MFS_1	PF07690.19	3e-23	Major Facilitator Superfamily	11	47-69 | 89-108 | 118-140 | 147-169 | 173-195 | 202-224 | 251-273 | 313-335 | 340-362 | 375-397 | 407-429
			XP_001245435.2	MFS monocarboxylate transporter	2.A.1.13.27	1.70818e-89	XP_024547627.1	hypothetical protein BCIN_03g02910 [Botrytis cinerea B05.10]	58.3333	75	1	MFS_1	PF07690.19	4.2e-17	Major Facilitator Superfamily	11	53-75 | 90-112 | 119-138 | 142-164 | 176-198 | 208-230 | 250-272 | 311-333 | 340-362 | 377-399 | 411-430
			XP_001246381.1	MFS monocarboxylate transporter	2.A.1.13.27	8.99493e-67	XP_024547627.1	hypothetical protein BCIN_03g02910 [Botrytis cinerea B05.10]	43.1818	62.5	1	MFS_1	PF07690.19	6.6e-22	Major Facilitator Superfamily	12	85-107 | 122-144 | 151-168 | 178-200 | 207-229 | 239-261 | 281-303 | 318-337 | 344-366 | 376-398 | 410-432 | 437-456
			XP_001247358.1	MFS monocarboxylate transporter	2.A.1.13.27	8.26783e-58	XP_024547627.1	hypothetical protein BCIN_03g02910 [Botrytis cinerea B05.10]	42.1053	63.8298	1	MFS_1	PF07690.19	2.1e-22	Major Facilitator Superfamily	12	36-58 | 76-98 | 105-124 | 134-156 | 163-185 | 195-217 | 237-259 | 274-291 | 298-320 | 324-346 | 359-381 | 394-416
			XP_001248279.1	MFS monocarboxylate transporter	2.A.1.13.27	6.89221e-138	XP_024547627.1	hypothetical protein BCIN_03g02910 [Botrytis cinerea B05.10]	52	76	1	MFS_1	PF07690.19	1.8e-19	Major Facilitator Superfamily	12	104-123 | 138-155 | 162-184 | 194-216 | 223-245 | 255-277 | 298-320 | 335-352 | 359-381 | 391-413 | 426-448 | 458-480
			XP_001239364.2	MFS allantoate transporter	2.A.1.14.4	2.73193e-75	P15365	Allantoate permease - Saccharomyces cerevisiae (Baker's yeast).	41.4634	61.7021	1	MFS_1	PF07690.19	2.6e-33	Major Facilitator Superfamily	12	84-101 | 125-147 | 152-174 | 179-201 | 214-236 | 246-268 | 316-338 | 353-372 | 379-401 | 406-428 | 440-462 | 477-496
			XP_001240406.1	allantoate permease	2.A.1.14.4	4.57725e-72	P15365	Allantoate permease - Saccharomyces cerevisiae (Baker's yeast).	37.931	55.1724	1	MFS_1	PF07690.19	2.5e-37	Major Facilitator Superfamily	12	49-66 | 91-113 | 120-137 | 147-169 | 181-203 | 213-232 | 283-305 | 315-337 | 342-364 | 374-396 | 405-427 | 442-459
			XP_001247092.1	MFS allantoate transporter	2.A.1.14.4	6.29983e-101	P15365	Allantoate permease - Saccharomyces cerevisiae (Baker's yeast).	44.4444	57.3123	1	MFS_1	PF07690.19	4e-33	Major Facilitator Superfamily	10	144-166 | 171-193 | 206-228 | 243-262 | 309-331 | 346-368 | 375-394 | 409-431 | 438-457 | 467-489
			XP_004445986.1	MFS transporter	2.A.1.14.4	3.16349e-23	P15365	Allantoate permease - Saccharomyces cerevisiae (Baker's yeast).	42.5	65						8	85-107 | 122-144 | 151-173 | 183-205 | 251-273 | 283-305 | 317-339 | 349-371
			XP_001239056.2	MFS transporter	2.A.1.14.11	5.64554e-55	P53322	High-affinity nicotinic acid transporter (Nicotinic acid permease) - Saccharomyces cerevisiae (Baker's yeast).	44.1176	69.2308	1	MFS_1	PF07690.19	1.6e-30	Major Facilitator Superfamily	11	100-122 | 129-151 | 156-178 | 191-210 | 220-242 | 294-316 | 326-348 | 355-377 | 382-404 | 416-435 | 450-469
			XP_001240142.1	MFS transporter	2.A.1.14.11	2.51985e-65	P53322	High-affinity nicotinic acid transporter (Nicotinic acid permease) - Saccharomyces cerevisiae (Baker's yeast).	50	65.3846	1	MFS_1	PF07690.19	1e-34	Major Facilitator Superfamily	12	49-68 | 88-110 | 115-137 | 147-169 | 178-200 | 210-232 | 280-302 | 317-339 | 346-365 | 370-392 | 405-427 | 437-459
			XP_001240971.2	MFS transporter	2.A.1.14.11	3.29619e-56	P53322	High-affinity nicotinic acid transporter (Nicotinic acid permease) - Saccharomyces cerevisiae (Baker's yeast).	39.0625	56.0976	1	MFS_1	PF07690.19	1.6e-38	Major Facilitator Superfamily	11	99-121 | 133-155 | 159-178 | 190-212 | 222-244 | 293-315 | 325-347 | 354-376 | 380-402 | 415-437 | 447-469
			XP_001242082.1	MFS transporter	2.A.1.14.11	2.62022e-59	P53322	High-affinity nicotinic acid transporter (Nicotinic acid permease) - Saccharomyces cerevisiae (Baker's yeast).	44.8276	65.5172	1	MFS_1	PF07690.19	1.8e-37	Major Facilitator Superfamily	12	41-59 | 79-101 | 108-127 | 133-155 | 168-190 | 200-222 | 270-292 | 307-329 | 336-358 | 368-390 | 403-420 | 435-454
			XP_001242175.1	MFS nicotinic acid transporter Tna1	2.A.1.14.11	2.87128e-78	P53322	High-affinity nicotinic acid transporter (Nicotinic acid permease) - Saccharomyces cerevisiae (Baker's yeast).	46.1538	73.0769	1	MFS_1	PF07690.19	5.7e-33	Major Facilitator Superfamily	9	123-142 | 149-171 | 181-203 | 216-238 | 290-312 | 325-347 | 357-376 | 383-405 | 447-469
			XP_001242513.2	phthalate transporter	2.A.1.14.11	1.31745e-54	P53322	High-affinity nicotinic acid transporter (Nicotinic acid permease) - Saccharomyces cerevisiae (Baker's yeast).	39.5349	65.1163	1	MFS_1	PF07690.19	6.3e-33	Major Facilitator Superfamily	12	45-67 | 87-109 | 116-135 | 141-163 | 176-198 | 213-232 | 285-307 | 322-341 | 348-367 | 372-394 | 407-429 | 439-461
			XP_001242662.1	major facilitator superfamily transporter protein	2.A.1.14.11	8.9454e-57	P53322	High-affinity nicotinic acid transporter (Nicotinic acid permease) - Saccharomyces cerevisiae (Baker's yeast).	46.8085	59.5745	1	MFS_1	PF07690.19	3.3e-32	Major Facilitator Superfamily	10	78-100 | 110-132 | 137-159 | 169-191 | 198-220 | 304-326 | 333-355 | 361-383 | 395-412 | 427-449
			XP_001242985.2	MFS transporter	2.A.1.14.11	1.83183e-49	P53322	High-affinity nicotinic acid transporter (Nicotinic acid permease) - Saccharomyces cerevisiae (Baker's yeast).	34.7826	55.3571	1	MFS_1	PF07690.19	6.6e-31	Major Facilitator Superfamily	10	122-144 | 176-198 | 211-233 | 243-265 | 316-338 | 348-370 | 377-396 | 406-428 | 440-462 | 472-494
			XP_001243116.2	MFS transporter	2.A.1.14.11	5.4429e-59	P53322	High-affinity nicotinic acid transporter (Nicotinic acid permease) - Saccharomyces cerevisiae (Baker's yeast).	42.1053	60.5263	1	MFS_1	PF07690.19	1.9e-30	Major Facilitator Superfamily	12	36-55 | 75-97 | 109-131 | 146-168 | 180-202 | 212-234 | 281-303 | 318-340 | 347-364 | 374-396 | 408-430 | 440-462
			XP_001245825.2	MFS transporter	2.A.1.14.11	3.55101e-46	P53322	High-affinity nicotinic acid transporter (Nicotinic acid permease) - Saccharomyces cerevisiae (Baker's yeast).	43.4783	65.2174	1	MFS_1	PF07690.19	1.6e-09	Major Facilitator Superfamily	10	60-82 | 97-114 | 121-143 | 153-175 | 188-210 | 257-279 | 309-331 | 346-368 | 381-400 | 410-432
			XP_001246519.1	MFS transporter	2.A.1.14.11	5.67176e-54	P53322	High-affinity nicotinic acid transporter (Nicotinic acid permease) - Saccharomyces cerevisiae (Baker's yeast).	43.4783	60	1	MFS_1	PF07690.19	2.5e-34	Major Facilitator Superfamily	12	128-147 | 167-189 | 194-216 | 220-242 | 254-276 | 286-308 | 361-383 | 398-415 | 427-449 | 459-481 | 494-516 | 526-548
			XP_001247155.2	MFS transporter	2.A.1.14.11	1.23703e-35	P53322	High-affinity nicotinic acid transporter (Nicotinic acid permease) - Saccharomyces cerevisiae (Baker's yeast).	44.186	55.7143	2	MFS_1 | MFS_1	PF07690.19 | PF07690.19	2.1e-19 | 3.9e-09	Major Facilitator Superfamily | Major Facilitator Superfamily	12	44-61 | 89-111 | 115-134 | 141-163 | 173-188 | 200-222 | 232-254 | 307-329 | 339-358 | 365-387 | 397-419 | 459-478
			XP_001247633.1	transmembrane transporter	2.A.1.14.11	2.34678e-63	P53322	High-affinity nicotinic acid transporter (Nicotinic acid permease) - Saccharomyces cerevisiae (Baker's yeast).	36.2069	58.6957	1	MFS_1	PF07690.19	4e-28	Major Facilitator Superfamily	12	53-75 | 85-107 | 114-133 | 139-161 | 174-193 | 208-230 | 278-300 | 315-334 | 341-363 | 373-395 | 408-430 | 440-462
			XP_001247864.1	hypothetical protein CIMG_01635	2.A.1.14.11	3.39533e-53	P53322	High-affinity nicotinic acid transporter (Nicotinic acid permease) - Saccharomyces cerevisiae (Baker's yeast).	45	85	1	MFS_1	PF07690.19	4e-31	Major Facilitator Superfamily	12	52-74 | 94-116 | 123-145 | 149-171 | 183-205 | 220-239 | 293-315 | 325-347 | 354-373 | 378-400 | 413-435 | 450-469
			XP_001248432.2	MFS transporter	2.A.1.14.11	5.72237e-43	P53322	High-affinity nicotinic acid transporter (Nicotinic acid permease) - Saccharomyces cerevisiae (Baker's yeast).	45.4545	69.697	1	MFS_1	PF07690.19	1.2e-29	Major Facilitator Superfamily	12	56-78 | 93-115 | 122-141 | 147-169 | 182-204 | 214-236 | 289-310 | 325-347 | 354-376 | 381-403 | 415-437 | 447-469
			XP_001248535.1	MFS transporter	2.A.1.14.11	8.70395e-66	P53322	High-affinity nicotinic acid transporter (Nicotinic acid permease) - Saccharomyces cerevisiae (Baker's yeast).	40	59.5745	1	MFS_1	PF07690.19	9.6e-32	Major Facilitator Superfamily	12	61-83 | 103-120 | 127-149 | 159-178 | 191-213 | 224-246 | 302-324 | 334-356 | 363-382 | 392-414 | 421-443 | 458-475
			XP_012213756.1	phthalate transporter	2.A.1.14.11	9.51634e-56	P53322	High-affinity nicotinic acid transporter (Nicotinic acid permease) - Saccharomyces cerevisiae (Baker's yeast).	43.75	69.4444	1	MFS_1	PF07690.19	1.1e-37	Major Facilitator Superfamily	11	85-107 | 114-133 | 139-161 | 174-196 | 206-228 | 284-306 | 316-338 | 350-367 | 372-394 | 407-429 | 439-461
			XP_012213849.1	MFS nicotinic acid transporter Tna1	2.A.1.14.11	8.08033e-58	P53322	High-affinity nicotinic acid transporter (Nicotinic acid permease) - Saccharomyces cerevisiae (Baker's yeast).	44.1176	61.7647	1	MFS_1	PF07690.19	1e-36	Major Facilitator Superfamily	11	88-110 | 117-136 | 146-168 | 177-199 | 209-231 | 280-302 | 317-339 | 346-365 | 375-397 | 409-431 | 441-463
			XP_012213943.1	hypothetical protein CIMG_08681	2.A.1.14.11	5.76532e-58	P53322	High-affinity nicotinic acid transporter (Nicotinic acid permease) - Saccharomyces cerevisiae (Baker's yeast).	42.4242	63.6364	1	MFS_1	PF07690.19	2.2e-33	Major Facilitator Superfamily	12	68-87 | 107-127 | 134-156 | 161-183 | 196-215 | 230-249 | 305-327 | 337-359 | 366-386 | 396-418 | 430-449 | 459-481
			XP_012214302.1	hypothetical protein CIMG_10720	2.A.1.14.11	5.91999e-54	P53322	High-affinity nicotinic acid transporter (Nicotinic acid permease) - Saccharomyces cerevisiae (Baker's yeast).	40.9091	66.6667	1	MFS_1	PF07690.19	2.3e-26	Major Facilitator Superfamily	11	36-53 | 85-107 | 112-134 | 146-168 | 183-202 | 248-270 | 285-307 | 314-333 | 338-360 | 373-395 | 405-427
			XP_001243436.1	MFS pantothenate transporter	2.A.1.14.17	9.93246e-138	O43000	Pantothenate transporter liz1 - Schizosaccharomyces pombe (Fission yeast).	44.8661	80.9524	1	MFS_1	PF07690.19	5.4e-32	Major Facilitator Superfamily	12	20-42 | 66-88 | 95-114 | 120-142 | 155-177 | 192-211 | 253-270 | 294-316 | 328-350 | 354-376 | 389-408 | 423-445
			XP_001239502.2	MFS transporter	2.A.1.14.19	4.37411e-111	O13880	Vitamin H transporter 1 - Schizosaccharomyces pombe (Fission yeast).	44.186	63.3333	1	MFS_1	PF07690.19	5.4e-32	Major Facilitator Superfamily	12	59-81 | 101-123 | 135-157 | 161-183 | 190-212 | 222-244 | 308-330 | 345-367 | 374-396 | 406-428 | 441-463 | 483-505
			XP_001240692.2	siderochrome-iron transporter Sit1	2.A.1.16.1	4.70164e-158	P39980	Hypothetical 70.6 kDa protein in HXT8-CAN1 intergenic region - Saccharomyces cerevisiae (Baker's yeast).	46.223	68.705	1	MFS_1	PF07690.19	1.4e-08	Major Facilitator Superfamily	14	62-81 | 91-110 | 123-142 | 152-174 | 181-203 | 218-240 | 275-297 | 307-324 | 343-360 | 380-402 | 409-431 | 435-457 | 470-492 | 546-568
			XP_001247011.2	siderophore iron transporter mirC	2.A.1.16.6	6.98238e-70	O74395	Siderophore iron transporter 1 OS=Schizosaccharomyces pombe (strain 972 / ATCC 24843) GN=str1 PE=1 SV=1	45.098	65.8824	1	MFS_1	PF07690.19	1.1e-22	Major Facilitator Superfamily	12	79-101 | 141-160 | 203-225 | 235-257 | 289-311 | 321-343 | 363-385 | 400-422 | 429-448 | 458-480 | 493-515 | 565-587
			XP_001241873.2	siderophore iron transporter	2.A.1.16.8	1.12967e-127	Q3ZZY5	Putative MFS transporter OS=Gibberella moniliformis GN=mfs PE=4 SV=1	50	59.4595	1	TRI12	PF06609.16	5.4e-06	Fungal trichothecene efflux pump (TRI12)	12	77-99 | 114-136 | 223-245 | 255-277 | 304-326 | 341-359 | 379-401 | 416-438 | 445-464 | 474-496 | 509-531 | 585-603
			XP_001246923.1	siderophore iron transporter	2.A.1.16.8	7.64249e-122	Q3ZZY5	Putative MFS transporter OS=Gibberella moniliformis GN=mfs PE=4 SV=1	40.7407	62.963	1	MFS_1	PF07690.19	6.6e-17	Major Facilitator Superfamily	12	66-88 | 131-153 | 160-182 | 224-246 | 280-302 | 307-329 | 349-371 | 391-409 | 416-435 | 445-467 | 480-502 | 550-572
			XP_001247665.1	siderophore iron transporter	2.A.1.16.8	5.35881e-152	Q3ZZY5	Putative MFS transporter OS=Gibberella moniliformis GN=mfs PE=4 SV=1	45.0704	64.2361	1	MFS_1	PF07690.19	5.5e-11	Major Facilitator Superfamily	12	58-77 | 126-148 | 161-183 | 218-240 | 268-290 | 305-324 | 345-367 | 382-404 | 411-430 | 435-457 | 470-492 | 550-569
			XP_001243621.1	sugar transporter	2.A.1.19.38	2.3144e-177	Q9C101	Uncharacterized MFS-type transporter PB1E7.08c OS=Schizosaccharomyces pombe (strain 972 / ATCC 24843) GN=SPAPB1E7.08c PE=1 SV=1	53.3066	83.3333	1	MFS_1	PF07690.19	1.1e-13	Major Facilitator Superfamily	12	65-87 | 102-121 | 128-147 | 157-179 | 186-208 | 228-250 | 332-354 | 369-391 | 403-422 | 426-448 | 460-482 | 487-509
			XP_001245060.2	sugar transporter	2.A.1.19.38	3.38265e-137	Q9C101	Uncharacterized MFS-type transporter PB1E7.08c OS=Schizosaccharomyces pombe (strain 972 / ATCC 24843) GN=SPAPB1E7.08c PE=1 SV=1	44.8276	75.8621	1	MFS_1	PF07690.19	2.7e-30	Major Facilitator Superfamily	9	139-161 | 174-206 | 226-248 | 268-290 | 377-399 | 412-434 | 444-463 | 509-526 | 531-553
			XP_001246561.2	acetyl-CoA transporter	2.A.1.25.4	5.0976e-138	P38318	Uncharacterized membrane protein YBR220C OS=Saccharomyces cerevisiae (strain ATCC 204508 / S288c) GN=YBR220C PE=1 SV=1	41.3284	59.7786	2	Acatn | Acatn	PF13000.10 | PF13000.10	1.3e-82 | 1.2e-50	Acetyl-coenzyme A transporter 1 | Acetyl-coenzyme A transporter 1	10	185-207 | 295-317 | 330-347 | 367-389 | 410-432 | 452-471 | 483-505 | 515-537 | 549-571 | 626-645
			XP_001247791.1	cell surface receptor/MFS transporter	2.A.1.28.7	6.97889e-40	Q9N1F2	Feline leukemia virus subgroup C receptor-related protein 1 OS=Felis catus GN=FLVCR1 PE=1 SV=1	41.8605	69.2308	1	MFS_1	PF07690.19	9.7e-22	Major Facilitator Superfamily	11	51-73 | 86-108 | 118-135 | 142-164 | 212-234 | 261-283 | 298-320 | 327-347 | 357-379 | 392-412 | 427-449
			XP_001242353.1	hypothetical protein CIMG_06249	2.A.1.40.2	1.73289e-37	Q6N075	Molybdate-anion transporter OS=Homo sapiens OX=9606 GN=MFSD5 PE=1 SV=2	61.9048	80.9524	1	MFS_5	PF05631.17	9.7e-61	Sugar-tranasporters, 12 TM	11	5-22 | 53-75 | 85-107 | 120-142 | 183-205 | 212-229 | 264-286 | 306-328 | 376-398 | 411-430 | 440-459
			XP_001245018.1	MFS transporter Fmp42	2.A.1.44.4	1.02481e-117	XP_003843094.1	similar to MFS transporter Fmp42 [Leptosphaeria maculans JN3]	44.2553	63.617	1	MFS_1	PF07690.19	5.3e-11	Major Facilitator Superfamily	10	32-54 | 110-132 | 139-158 | 168-190 | 203-222 | 312-334 | 355-377 | 382-404 | 444-466 | 476-498
			XP_001241379.2	MFS multidrug transporter	2.A.1.48.3	7.80947e-79	Q09752	Multidrug resistance protein fnx1 - Schizosaccharomyces pombe (Fission yeast).	57.6923	80.7692	1	MFS_1	PF07690.19	1.7e-51	Major Facilitator Superfamily	13	41-63 | 76-98 | 108-126 | 133-155 | 193-215 | 235-252 | 262-281 | 302-324 | 337-359 | 371-393 | 403-425 | 437-459 | 505-527
			XP_001246899.2	MFS multidrug transporter	2.A.1.48.3	7.80451e-51	Q09752	Multidrug resistance protein fnx1 - Schizosaccharomyces pombe (Fission yeast).	44	64	1	MFS_1	PF07690.19	3.8e-41	Major Facilitator Superfamily	14	77-99 | 123-145 | 152-174 | 178-200 | 213-232 | 237-259 | 288-310 | 314-332 | 356-378 | 388-410 | 417-439 | 454-473 | 485-504 | 553-575
			XP_001247407.1	drug:H+ antiporter-2	2.A.1.48.3	4.24532e-56	Q09752	Multidrug resistance protein fnx1 - Schizosaccharomyces pombe (Fission yeast).	48.1481	66.6667	1	MFS_1	PF07690.19	1.3e-43	Major Facilitator Superfamily	13	52-74 | 81-103 | 113-132 | 139-161 | 198-220 | 239-261 | 265-287 | 308-330 | 345-364 | 371-393 | 403-425 | 438-460 | 507-529
			XP_001240856.1	MFS multidrug transporter	2.A.1.48.4	2.00603e-75	O59726	Membrane transporter - Schizosaccharomyces pombe (Fission yeast).	43.3962	58.9099	1	MFS_1	PF07690.19	1.6e-48	Major Facilitator Superfamily	13	111-133 | 143-161 | 168-190 | 203-225 | 232-254 | 269-288 | 301-323 | 343-362 | 374-396 | 406-428 | 435-457 | 472-491 | 541-563
			XP_001244974.1	membrane protein	2.A.1.58.1	1.23527e-159	Q5A7S4	Putative uncharacterized protein - Candida albicans (Yeast).	54.5455	69.2308	1	MFS_1	PF07690.19	1.7e-16	Major Facilitator Superfamily	11	58-80 | 95-112 | 119-136 | 146-168 | 181-200 | 215-234 | 271-293 | 308-325 | 338-357 | 384-406 | 445-467
			XP_012214164.1	MFS transporter	2.A.1.58.1	7.03012e-55	Q5A7S4	Putative uncharacterized protein - Candida albicans (Yeast).	48	72	1	UNC-93	PF05978.19	1.2e-06	Ion channel regulatory protein UNC-93	9	40-62 | 89-111 | 123-145 | 160-182 | 191-213 | 233-255 | 288-306 | 321-343 | 356-378
			XP_012214189.1	MFS monocarboxylic acid transporter	2.A.1.75.2	0	e9cyw5	MFS monocarboxylic acid transporter OS=Coccidioides posadasii (strain RMSCC 757 / Silveira) GN=CPSG_02985 PE=4 SV=1	97.9203	98.6135	1	MFS_1	PF07690.19	7e-19	Major Facilitator Superfamily	10	75-97 | 112-134 | 139-161 | 176-198 | 211-228 | 254-276 | 457-479 | 492-514 | 521-540 | 560-582
			XP_001245604.2	MFS transporter	2.A.1.75.3	6.49714e-33	C4YGN0	Putative uncharacterized protein OS=Candida albicans (strain WO-1) GN=CAWG_03210 PE=4 SV=1	37.7778	58.6957	1	Nodulin-like	PF06813.16	3e-17	Nodulin-like	10	12-34 | 77-99 | 106-128 | 143-165 | 172-191 | 302-324 | 382-401 | 407-429 | 442-464 | 487-509
			XP_001242570.1	mRNA splicing protein Yju2	2.A.1.82.2	3.50891e-38	Q010B9	Synaptic vesicle transporter SVOP and related transporters (Major facilitator superfamily) (ISS) OS=Ostreococcus tauri GN=Ot10g01560 PE=4 SV=1	50	59.375	1	Saf4_Yju2	PF04502.16	1.4e-69	Saf4/Yju2 protein
		2.A.2: The Glycoside-Pentoside-Hexuronide (GPH):Cation Symporter Family	XP_001240500.2	sucrose transporter	2.A.2.6.1	5.08353e-71	O14091	HYPOTHETICAL 61.7 kDa PROTEIN C2F3.08 IN CHROMOSOME I - Schizosaccharomyces pombe (Fission yeast).	48.3871	79.3103	1	MFS_2	PF13347.9	1.2e-09	MFS/sugar transport protein	11	44-66 | 79-98 | 113-135 | 155-177 | 192-211 | 254-276 | 300-322 | 355-374 | 379-401 | 488-510 | 548-565
			XP_001242155.2	sucrose transporter	2.A.2.6.1	1.53513e-104	O14091	HYPOTHETICAL 61.7 kDa PROTEIN C2F3.08 IN CHROMOSOME I - Schizosaccharomyces pombe (Fission yeast).	44.4444	63.1579	1	MFS_2	PF13347.9	1.2e-10	MFS/sugar transport protein	10	45-67 | 82-104 | 117-139 | 159-181 | 202-219 | 234-256 | 300-322 | 349-371 | 442-464 | 468-490
		2.A.3: The Amino Acid-Polyamine-Organocation (APC) Family	XP_001246460.2	amino acid permease	2.A.3.1.2	1.12682e-106	P25737	Lysine-specific permease - Escherichia coli.	46.6667	72	1	AA_permease	PF00324.24	9e-124	Amino acid permease	12	56-78 | 82-104 | 124-146 | 161-183 | 190-212 | 232-254 | 275-297 | 323-345 | 374-396 | 400-422 | 442-464 | 474-493
			XP_001239074.2	amino acid permease	2.A.3.4.1	1.46464e-172	P19807	Choline transport protein - Saccharomyces cerevisiae (Baker's yeast).	51.8812	69.703	1	AA_permease_2	PF13520.9	1.7e-49	Amino acid permease	10	44-66 | 81-103 | 123-145 | 165-187 | 194-216 | 275-297 | 380-402 | 406-428 | 441-463 | 476-498
			XP_001243705.2	amino acid permease	2.A.3.4.1	4.49617e-55	P19807	Choline transport protein - Saccharomyces cerevisiae (Baker's yeast).	45.1613	68.4211	1	AA_permease_2	PF13520.9	4.6e-60	Amino acid permease	10	46-68 | 150-172 | 193-215 | 220-242 | 301-323 | 349-371 | 402-421 | 425-447 | 467-489 | 499-521
			XP_001244672.1	choline transporter	2.A.3.4.1	2.07282e-76	P19807	Choline transport protein - Saccharomyces cerevisiae (Baker's yeast).	45	80	1	AA_permease_2	PF13520.9	7.5e-53	Amino acid permease	12	46-68 | 83-105 | 126-148 | 168-190 | 199-221 | 241-263 | 284-306 | 335-357 | 385-407 | 413-435 | 455-477 | 487-504
			XP_001244747.1	GABA permease	2.A.3.4.1	7.17258e-67	P19807	Choline transport protein - Saccharomyces cerevisiae (Baker's yeast).	48.3871	65.7143	1	AA_permease_2	PF13520.9	3.1e-51	Amino acid permease	12	50-72 | 82-104 | 142-164 | 179-201 | 206-223 | 243-265 | 286-308 | 335-357 | 390-412 | 416-438 | 474-496 | 506-528
			XP_001245065.2	amino acid permease	2.A.3.4.2	7.37606e-42	Q9Y860	GABA PERMEASE - Emericella nidulans (Aspergillus nidulans).	41.3043	64.2857	1	AA_permease_2	PF13520.9	1.4e-52	Amino acid permease	12	55-77 | 87-109 | 147-169 | 179-201 | 208-230 | 250-269 | 290-312 | 327-349 | 392-414 | 419-441 | 462-484 | 494-513
			XP_001245323.2	amino acid permease	2.A.3.4.2	2.13093e-42	Q9Y860	GABA PERMEASE - Emericella nidulans (Aspergillus nidulans).	41.4634	65.3846	1	AA_permease_2	PF13520.9	3.1e-51	Amino acid permease	12	34-56 | 71-90 | 119-136 | 163-185 | 192-214 | 229-251 | 272-294 | 323-345 | 374-393 | 403-425 | 446-468 | 478-500
			XP_001246581.1	amino acid permease	2.A.3.4.2	1.24438e-52	Q9Y860	GABA PERMEASE - Emericella nidulans (Aspergillus nidulans).	36.9565	63.0435	1	AA_permease_2	PF13520.9	1.9e-43	Amino acid permease	10	133-155 | 170-192 | 199-221 | 241-263 | 275-297 | 333-355 | 381-403 | 413-435 | 447-469 | 484-503
			XP_001246679.2	GABA permease	2.A.3.4.2	1.0557e-47	Q9Y860	GABA PERMEASE - Emericella nidulans (Aspergillus nidulans).	36.1111	57.1429	1	AA_permease_2	PF13520.9	6.2e-54	Amino acid permease	12	71-93 | 103-125 | 164-186 | 196-218 | 227-249 | 264-286 | 307-329 | 349-371 | 408-430 | 436-458 | 478-500 | 510-532
			XP_001247999.2	GABA permease	2.A.3.4.2	6.71975e-60	Q9Y860	GABA PERMEASE - Emericella nidulans (Aspergillus nidulans).	34.8837	58.1395	1	AA_permease_2	PF13520.9	7.9e-59	Amino acid permease	12	56-78 | 93-115 | 144-166 | 181-203 | 210-232 | 247-269 | 290-312 | 342-364 | 393-415 | 419-441 | 461-483 | 493-515
			XP_001240775.1	amino acid permease	2.A.3.4.3	3.02409e-67	P32837	GABA-specific permease (GABA-specific transport protein) - Saccharomyces cerevisiae (Baker's yeast).	47.2222	61.1111	1	AA_permease_2	PF13520.9	1.5e-71	Amino acid permease	13	54-76 | 81-103 | 118-140 | 147-169 | 179-201 | 208-227 | 247-269 | 290-312 | 339-361 | 394-416 | 420-442 | 459-481 | 491-510
			XP_001241759.1	GABA permease	2.A.3.4.3	4.73374e-138	P32837	GABA-specific permease (GABA-specific transport protein) - Saccharomyces cerevisiae (Baker's yeast).	50	67.8571	1	AA_permease_2	PF13520.9	1.8e-66	Amino acid permease	12	49-71 | 81-103 | 127-149 | 169-191 | 198-217 | 239-261 | 282-304 | 334-356 | 389-411 | 415-437 | 454-476 | 486-505
			XP_001242995.2	amino acid permease	2.A.3.4.5	1.94952e-76	P36029	Hypothetical amino-acid permease in STE3-GIN10 intergenic region - Saccharomyces cerevisiae (Baker's yeast).	50	67.8571	1	AA_permease_2	PF13520.9	1.1e-65	Amino acid permease	12	42-64 | 74-96 | 130-152 | 167-185 | 194-216 | 236-258 | 275-297 | 323-345 | 378-400 | 404-426 | 439-461 | 476-494
			XP_001242582.2	amino acid permease	2.A.3.4.6	7.93698e-163	Q9UT18	Uncharacterized amino-acid permease C9.10 - Schizosaccharomyces pombe (Fission yeast).	48.9908	68.2569	1	AA_permease_2	PF13520.9	2.6e-46	Amino acid permease	12	49-71 | 86-108 | 128-150 | 178-197 | 204-226 | 252-270 | 291-313 | 340-362 | 393-415 | 419-441 | 462-484 | 488-510
			XP_004445737.1	amino acid permease, variant	2.A.3.4.7	5.41374e-58	Q9KZF1	Probable amino acid/metabolite permease OS=Streptomyces coelicolor (strain ATCC BAA-471 / A3(2) / M145) GN=SCO7002 PE=4 SV=1	39.5833	56.25	1	AA_permease_2	PF13520.9	2.1e-59	Amino acid permease	12	28-50 | 60-82 | 112-134 | 154-176 | 183-205 | 225-242 | 263-285 | 316-338 | 366-388 | 392-414 | 434-456 | 466-488
			XP_004445738.1	amino acid permease	2.A.3.4.7	1.94321e-52	Q9KZF1	Probable amino acid/metabolite permease OS=Streptomyces coelicolor (strain ATCC BAA-471 / A3(2) / M145) GN=SCO7002 PE=4 SV=1	39.5833	56.25	1	AA_permease_2	PF13520.9	1.3e-53	Amino acid permease	10	43-65 | 85-107 | 114-136 | 156-173 | 194-216 | 247-269 | 297-319 | 323-345 | 365-387 | 397-419
			XP_001241058.2	high affinity methionine permease	2.A.3.8.4	9.24044e-157	P50276	High affinity methionine permease - Saccharomyces cerevisiae (Baker's yeast).	51.6129	65.9813	1	AA_permease_2	PF13520.9	8.4e-94	Amino acid permease	12	77-99 | 109-131 | 152-174 | 189-211 | 218-240 | 255-277 | 297-319 | 347-366 | 392-414 | 424-446 | 458-480 | 495-517
			XP_001248865.2	amino acid transporter	2.A.3.8.19	4.04781e-79	P82251	B(0,+)-type amino acid transporter 1 OS=Homo sapiens GN=SLC7A9 PE=1 SV=1	44	60	1	AA_permease_2	PF13520.9	1.2e-62	Amino acid permease	12	124-146 | 161-183 | 204-226 | 241-263 | 276-298 | 322-339 | 359-381 | 401-423 | 482-504 | 509-531 | 544-566 | 570-587
			XP_001247371.1	proline permease PrnB	2.A.3.10.3	7.47158e-112	P15380	Proline-specific permease - Saccharomyces cerevisiae (Baker's yeast).	50	68.1818	1	AA_permease	PF00324.24	3.1e-112	Amino acid permease	12	59-81 | 91-113 | 134-156 | 166-188 | 195-217 | 247-269 | 289-306 | 326-348 | 385-407 | 417-439 | 459-481 | 485-507
			XP_001239509.2	amino acid permease	2.A.3.10.4	5.38804e-136	P04817	Arginine permease - Saccharomyces cerevisiae (Baker's yeast).	49.8047	68.8716	1	AA_permease	PF00324.24	3.6e-130	Amino acid permease	11	50-72 | 85-107 | 127-149 | 156-178 | 188-210 | 285-307 | 322-344 | 382-401 | 416-438 | 458-480 | 484-503
			XP_001248301.2	amino acid transporter	2.A.3.10.4	9.10282e-52	P04817	Arginine permease - Saccharomyces cerevisiae (Baker's yeast).	36.7647	54.4118	1	AA_permease	PF00324.24	8.3e-62	Amino acid permease	11	93-115 | 142-164 | 192-214 | 219-241 | 288-310 | 331-350 | 370-392 | 433-455 | 465-487 | 522-544 | 554-571
			XP_001243796.2	amino acid transporter	2.A.3.10.10	4.1339e-53	P32487	Lysine-specific permease - Saccharomyces cerevisiae (Baker's yeast).	36.6667	61.6667	1	AA_permease	PF00324.24	3.1e-58	Amino acid permease	11	84-106 | 134-156 | 182-204 | 216-233 | 280-302 | 323-342 | 374-396 | 425-443 | 458-480 | 515-537 | 547-564
			XP_001242761.2	amino acid permease	2.A.3.10.13	7.39853e-168	P53388	Dicarboxylic amino acid permease - Saccharomyces cerevisiae (Baker's yeast).	53.8603	72.6103	1	AA_permease	PF00324.24	9.4e-126	Amino acid permease	11	50-72 | 79-101 | 134-153 | 160-179 | 194-213 | 281-303 | 329-351 | 382-399 | 414-436 | 457-479 | 494-511
			XP_001242005.2	proline permease	2.A.3.10.17	2.30168e-122	Q8J266	General amino acid permease 1 - Hebeloma cylindrosporum.	48.2143	71.4286	1	AA_permease	PF00324.24	2.3e-131	Amino acid permease	11	53-72 | 79-101 | 134-156 | 163-185 | 189-211 | 285-307 | 327-349 | 388-410 | 415-437 | 463-485 | 490-509
			XP_004446456.1	general amino acid permease	2.A.3.10.19	8.89953e-148	P38090	General amino acid permease AGP2 - Saccharomyces cerevisiae (Baker's yeast).	50	64.2857	1	AA_permease	PF00324.24	2.8e-106	Amino acid permease	10	81-103 | 108-125 | 193-215 | 225-247 | 317-339 | 371-393 | 418-440 | 445-467 | 495-517 | 521-543
			XP_001245921.2	amino acid permease	2.A.3.10.22	5.873e-139	Q2VQZ4	Putative amino acid permease OS=Glomus mosseae PE=2 SV=1	52.7607	68.62	1	AA_permease	PF00324.24	5.7e-133	Amino acid permease	13	73-95 | 102-124 | 153-175 | 182-204 | 208-230 | 261-283 | 298-318 | 325-343 | 358-380 | 401-423 | 428-450 | 471-493 | 508-527
			XP_001247105.1	amino acid permease	2.A.3.10.22	3.33135e-164	Q2VQZ4	Putative amino acid permease OS=Glomus mosseae PE=2 SV=1	52.4096	70.8835	1	AA_permease	PF00324.24	1.6e-124	Amino acid permease	12	50-69 | 79-101 | 129-151 | 156-178 | 185-207 | 234-256 | 273-292 | 322-344 | 373-392 | 396-418 | 446-468 | 478-496
			XP_001238889.1	amino acid permease	2.A.3.10.24	2.85152e-158	Q59YT0	Potential general amino acid permease OS=Candida albicans GN=GAP2 PE=4 SV=1	51.6064	69.4779	1	AA_permease	PF00324.24	1.3e-141	Amino acid permease	12	71-93 | 108-130 | 151-173 | 178-200 | 213-235 | 255-277 | 297-316 | 350-372 | 393-415 | 425-447 | 468-490 | 505-527
			XP_001240362.1	amino acid permease	2.A.3.10.24	0	Q59YT0	Potential general amino acid permease OS=Candida albicans GN=GAP2 PE=4 SV=1	55.8261	73.0769	1	AA_permease	PF00324.24	2.1e-139	Amino acid permease	10	115-137 | 174-196 | 203-225 | 229-251 | 316-338 | 375-397 | 418-437 | 442-464 | 494-516 | 531-548
			XP_001243610.1	amino acid permease	2.A.3.10.24	0	Q59YT0	Potential general amino acid permease OS=Candida albicans GN=GAP2 PE=4 SV=1	54.7206	72.2543	1	AA_permease	PF00324.24	1.1e-144	Amino acid permease	11	85-107 | 114-136 | 165-187 | 194-216 | 220-242 | 307-329 | 360-382 | 408-427 | 432-454 | 481-503 | 518-540
		2.A.4: The Cation Diffusion Facilitator (CDF) Family	XP_001245275.2	cation diffusion facilitator family transporter	2.A.4.1.6	3.38554e-63	Q08970	Mitochondrial metal transporter 2 OS=Saccharomyces cerevisiae (strain ATCC 204508 / S288c) GN=MMT2 PE=1 SV=2	43.8596	67.3469	1	Cation_efflux	PF01545.24	6.2e-56	Cation efflux family
			XP_001249038.1	cation diffusion facilitator family transporter	2.A.4.2.5	6.31295e-23	Q6XR72	Zinc transporter 10 OS=Homo sapiens GN=SLC30A10 PE=2 SV=2	43.75	62.5	1	Cation_efflux	PF01545.24	5.5e-41	Cation efflux family	6	15-37 | 42-64 | 84-106 | 119-141 | 195-217 | 237-259
			XP_001240418.1	cation diffusion facilitator family transporter	2.A.4.2.8	1.29732e-98	1002048002	CDF zinc transporter 1 [Russula atropurpurea]	60.6061	77.2727	1	Cation_efflux	PF01545.24	2.4e-52	Cation efflux family	6	9-30 | 34-56 | 77-99 | 114-132 | 338-360 | 375-397
			XP_001249104.2	cation diffusion facilitator family transporter	2.A.4.4.8	6.83e-48	G8JT79	Uncharacterized protein OS=Eremothecium cymbalariae (strain CBS 270.75 / DBVPG 7215 / KCTC 17166 / NRRL Y-17582) GN=Ecym_4155 PE=4 SV=1	48.7805	68.5185	1	Cation_efflux	PF01545.24	1.1e-44	Cation efflux family	6	141-163 | 173-195 | 208-230 | 245-267 | 287-309 | 314-336
			XP_001239458.1	cation diffusion facilitator family transporter	2.A.4.5.2	2.8689e-74	1002048004	CDF zinc transporter 2 [Russula atropurpurea]	42.8571	62.8571	2	Cation_efflux | ZT_dimer	PF01545.24 | PF16916.8	6.2e-26 | 1.1e-07	Cation efflux family | Dimerisation domain of Zinc Transporter	5	118-140 | 144-166 | 187-206 | 226-248 | 281-303
			XP_001243742.2	cation diffusion facilitator family transporter	2.A.4.5.2	1.91594e-112	1002048004	CDF zinc transporter 2 [Russula atropurpurea]	47.9784	67.1159	2	Cation_efflux | ZT_dimer	PF01545.24 | PF16916.8	3.8e-15 | 5.9e-10	Cation efflux family | Dimerisation domain of Zinc Transporter	4	162-184 | 188-210 | 231-253 | 268-290
		2.A.5: The Zinc (Zn2+)-Iron (Fe2+) Permease (ZIP) Family	XP_001239459.2	ZIP family zinc transporter	2.A.5.1.14	4.8093e-50	Q12436	Zinc-regulated transporter 2 OS=Saccharomyces cerevisiae (strain ATCC 204508 / S288c) GN=ZRT2 PE=1 SV=1	68.75	81.25	1	Zip	PF02535.25	3.3e-50	ZIP Zinc transporter	7	62-84 | 104-126 | 284-306 | 311-333 | 346-366 | 376-398 | 419-438
			XP_001240918.1	ZIP zinc/iron transporter	2.A.5.1.14	4.23087e-95	Q12436	Zinc-regulated transporter 2 OS=Saccharomyces cerevisiae (strain ATCC 204508 / S288c) GN=ZRT2 PE=1 SV=1	43.9024	59.6154	1	Zip	PF02535.25	1.2e-66	ZIP Zinc transporter	7	33-55 | 72-94 | 114-136 | 210-232 | 268-290 | 303-325 | 340-362
			XP_001248076.1	ZIP zinc/iron transporter	2.A.5.1.14	3.77276e-56	Q12436	Zinc-regulated transporter 2 OS=Saccharomyces cerevisiae (strain ATCC 204508 / S288c) GN=ZRT2 PE=1 SV=1	70.5882	88.2353	1	Zip	PF02535.25	2e-50	ZIP Zinc transporter	9	112-134 | 168-190 | 203-225 | 245-267 | 376-398 | 402-424 | 437-459 | 469-491 | 511-530
			XP_001241167.2	ZIP zinc/iron transporter	2.A.5.1.15	7.156e-117	B9WF52	Zinc-regulated transporter, putative OS=Candida dubliniensis (strain CD36 / ATCC MYA-646 / CBS 7987 / NCPF 3949 / NRRL Y-17841) GN=ZRT1 PE=4 SV=1	44.3914	61.8138	1	Zip	PF02535.25	4.7e-42	ZIP Zinc transporter	8	200-222 | 235-257 | 272-294 | 345-367 | 371-393 | 405-427 | 437-459 | 480-497
			XP_001241166.1	hypothetical protein CIMG_08329	2.A.5.1.15	6.69745e-73	P87020	pH-regulated antigen PRA1 OS=Candida albicans (strain SC5314 / ATCC MYA-2876) GN=PRA1 PE=1 SV=3	49.0385	68.2692	1	HRXXH	PF13933.9	1.3e-101	Putative peptidase family
			XP_001248490.1	ZIP family zinc transporter	2.A.5.1.16	5.5474e-27	AMD82963.1	zinc transporter protein ZIP1 [Russula atropurpurea]	70.5882	88.2353	1	Zip	PF02535.25	3e-52	ZIP Zinc transporter	6	61-83 | 103-125 | 140-159 | 312-334 | 398-420 | 441-458
			XP_001246369.1	imidazoleglycerol-phosphate dehydratase	2.A.5.4.18	1.43761e-45	Q9XUC4	Zinc transporter zipt-7.1 OS=Caenorhabditis elegans OX=6239 GN=zipt-7.1 PE=2 SV=2	63.6364	72.7273	1	Zip	PF02535.25	1.2e-61	ZIP Zinc transporter	7	13-35 | 85-107 | 114-136 | 151-173 | 313-332 | 361-383 | 396-415
			XP_001247051.1	ZIP metal ion transporter	2.A.5.5.3	1.38534e-24	P34240	Zinc-regulated transporter 3 OS=Saccharomyces cerevisiae (strain ATCC 204508 / S288c) GN=ZRT3 PE=1 SV=2	44	65.3333	1	Zip	PF02535.25	9.2e-21	ZIP Zinc transporter	8	15-37 | 49-71 | 81-103 | 341-363 | 378-400 | 407-429 | 449-471 | 483-505
			XP_001245959.1	ZIP metal ion transporter	2.A.5.6.1	1.08677e-45	Q9NUM3	Zinc transporter ZIP9 OS=Homo sapiens GN=SLC39A9 PE=2 SV=2	64.7059	85.1852	1	Zip	PF02535.25	5.4e-29	ZIP Zinc transporter	7	7-29 | 33-55 | 159-178 | 261-283 | 296-318 | 328-347 | 384-401
		2.A.6: The Resistance-Nodulation-Cell Division (RND) Superfamily	XP_001241035.1	ML domain-containing protein	2.A.6.6.3	5.9977e-30	Q12408	Phosphatidylglycerol/phosphatidylinositol transfer protein OS=Saccharomyces cerevisiae (strain ATCC 204508 / S288c) OX=559292 GN=NPC2 PE=1 SV=1	51.8519	62.963	1	E1_DerP2_DerF2	PF02221.18	1.2e-30	ML domain	1	5-27
			XP_001247613.2	niemann-Pick C type protein family	2.A.6.6.3	0	Q12200	HYPOTHETICAL 132.6 kDa PROTEIN YPL006W - Saccharomyces cerevisiae (Baker's yeast).	42.5101	61.5385	3	NPC1_N | Sterol-sensing | Patched	PF16414.8 | PF12349.11 | PF02460.21	3.6e-85 | 4.8e-52 | 7.4e-25	Niemann-Pick C1 N terminus | Sterol-sensing domain of SREBP cleavage-activation | Patched family	12	271-293 | 596-618 | 638-660 | 665-687 | 713-735 | 742-764 | 824-843 | 1067-1089 | 1099-1121 | 1128-1150 | 1177-1199 | 1212-1234
			XP_001245047.1	hydroxymethylglutaryl-CoA reductase (NADPH)	2.A.6.6.5	4.9279e-160	P04035	3-HYDROXY-3-METHYLGLUTARYL-COENZYME A REDUCTASE (EC 1.1.1.34) (HMG-COA REDUCTASE) - Homo sapiens (Human).	57.5281	80.9524	3	HMG-CoA_red | HPIH | Sterol-sensing	PF00368.21 | PF13323.9 | PF12349.11	4.9e-140 | 4.5e-49 | 2.2e-10	Hydroxymethylglutaryl-coenzyme A reductase | N-terminal domain with HPIH motif | Sterol-sensing domain of SREBP cleavage-activation	6	241-263 | 270-292 | 296-318 | 375-394 | 399-421 | 490-512
		2.A.7: The Drug/Metabolite Transporter (DMT) Superfamily	XP_012214256.1	hypothetical protein CIMG_10609	2.A.7.2.4	2.69432e-43	K9FTF6	Pyridoxamine phosphate oxidase, putative OS=Penicillium digitatum (strain PHI26 / CECT 20796) GN=PDIG_48160 PE=4 SV=1	60.8696	75						3	106-128 | 138-160 | 167-184
			XP_001246931.2	pyridoxamine phosphate oxidase	2.A.7.2.4	2.10641e-121	K9FTF6	Pyridoxamine phosphate oxidase, putative OS=Penicillium digitatum (strain PHI26 / CECT 20796) GN=PDIG_48160 PE=4 SV=1	62.6623	72.0779	1	PNP_phzG_C	PF10590.12	1.6e-19	Pyridoxine 5'-phosphate oxidase C-terminal dimerisation region
			XP_001247384.2	nucleotide-sugar transporter	2.A.7.9.16	4.28065e-44	Q9NQQ7	Solute carrier family 35 member C2 OS=Homo sapiens GN=SLC35C2 PE=1 SV=2	39.3939	57.6923	1	TPT	PF03151.19	2.6e-17	Triose-phosphate Transporter family	10	160-179 | 194-216 | 248-267 | 277-299 | 306-323 | 327-349 | 362-384 | 404-426 | 433-455 | 459-481
			XP_001242429.2	ER to Golgi transporter	2.A.7.9.18	1.52702e-81	O94695	Putative transporter C83.11 OS=Schizosaccharomyces pombe (strain 972 / ATCC 24843) GN=SPBC83.11 PE=1 SV=1	45.3757	60.6936	1	TPT	PF03151.19	3.1e-58	Triose-phosphate Transporter family	8	155-177 | 198-220 | 225-247 | 254-273 | 278-297 | 324-343 | 383-405 | 412-434
			XP_001244004.1	hypothetical protein CIMG_03445	2.A.7.9.20	1.23576e-159	A2QDX9	Aspergillus niger contig An02c0270, genomic contig OS=Aspergillus niger (strain CBS 513.88 / FGSC A1513) GN=An02g08670 PE=4 SV=1	68.4964	77.327	1	TPT	PF03151.19	3.3e-25	Triose-phosphate Transporter family	11	55-74 | 89-106 | 126-145 | 155-177 | 184-201 | 205-227 | 240-262 | 277-299 | 304-324 | 329-347 | 378-397
			XP_001248523.1	UPD-GlcNAc transporter	2.A.7.10.1	1.22299e-46	Q00974	UDP N-acetylglucosamine transporter (Golgi UDP-GlcNAc transporter) - Kluyveromyces lactis (Yeast).	43.0556	69.7674	1	UAA	PF08449.14	1.3e-82	UAA transporter family	8	74-96 | 106-128 | 148-167 | 172-194 | 201-223 | 243-265 | 394-416 | 431-453
			XP_001244486.1	UDP-Glc/Gal endoplasmic reticulum nucleotide sugar transporter	2.A.7.11.6	3.76721e-50	Q12520	UDP-galactose transporter homologue 1 OS=Saccharomyces cerevisiae (strain ATCC 204508 / S288c) GN=HUT1 PE=1 SV=1	55.5556	72.2222	1	UAA	PF08449.14	1.8e-46	UAA transporter family	10	55-77 | 105-127 | 144-166 | 171-193 | 200-217 | 237-256 | 277-299 | 334-353 | 358-380 | 385-404
			XP_001244400.2	integral membrane protein	2.A.7.12.13	9.34258e-32	Q8N357	Transmembrane protein C2orf18 OS=Homo sapiens GN=C2orf18 PE=1 SV=1	35.8974	53.8462	1	Nuc_sug_transp	PF04142.18	1.3e-07	Nucleotide-sugar transporter	8	5-24 | 139-161 | 165-187 | 194-216 | 254-276 | 289-311 | 337-356 | 376-398
			XP_001247906.2	UDP-galactose transporter	2.A.7.12.16	3.01363e-48	Q0GA84	Solute carrier family 35 member A3 OS=Sus scrofa GN=SLC35A3 PE=1 SV=1	36.1413	60.9375	1	Nuc_sug_transp	PF04142.18	1.3e-85	Nucleotide-sugar transporter	8	13-35 | 50-72 | 153-175 | 228-250 | 263-285 | 300-322 | 327-349 | 353-375
			XP_001242483.2	GDP-mannose transporter	2.A.7.13.6	1.64393e-136	P0CS02	GDP-mannose transporter 1 OS=Cryptococcus neoformans var. neoformans serotype D (strain JEC21 / ATCC MYA-565) GN=GMT1 PE=2 SV=1	65.6347	77.7778	1	EamA	PF00892.23	5.8e-07	EamA-like transporter family	8	72-94 | 114-136 | 149-171 | 209-228 | 244-261 | 281-303 | 310-329 | 333-355
			XP_004444877.1	integral membrane protein, variant	2.A.7.24.5	1.055e-56	Q03730	Uncharacterized vacuolar membrane protein YML018C OS=Saccharomyces cerevisiae (strain ATCC 204508 / S288c) GN=YML018C PE=1 SV=1	40.5405	64.8649	2	DUF3955 | SLC35F	PF13127.9 | PF06027.15	6.5e-07 | 1.3e-06	Protein of unknown function (DUF3955) | Solute carrier family 35	10	62-84 | 94-113 | 188-210 | 214-233 | 240-257 | 277-299 | 311-333 | 348-370 | 377-399 | 403-420
			XP_004444878.1	integral membrane protein	2.A.7.24.5	1.74727e-59	Q03730	Uncharacterized vacuolar membrane protein YML018C OS=Saccharomyces cerevisiae (strain ATCC 204508 / S288c) GN=YML018C PE=1 SV=1	40.5405	64.8649	2	EamA | DUF3955	PF00892.23 | PF13127.9	4.9e-07 | 6.6e-07	EamA-like transporter family | Protein of unknown function (DUF3955)	10	62-84 | 94-113 | 192-211 | 216-235 | 242-259 | 279-301 | 313-335 | 350-372 | 379-401 | 405-422
			XP_001242000.2	hypothetical protein CIMG_05896	2.A.7.24.7	0	F2PXJ5	DUF6 domain-containing protein OS=Trichophyton equinum (strain ATCC MYA-4606 / CBS 127.97) GN=TEQG_05611 PE=4 SV=1	69.7826	82.8261						10	144-166 | 181-199 | 244-266 | 276-295 | 304-322 | 342-361 | 382-404 | 419-441 | 443-461 | 471-493
			XP_001242257.1	solute carrier family 35, member F1/2	2.A.7.24.11	1.33473e-165	Q4WUA9	DUF914 domain membrane protein OS=Neosartorya fumigata (strain ATCC MYA-4609 / Af293 / CBS 101355 / FGSC A1100) GN=AFUA_5G07810 PE=4 SV=1	62.8571	75.5844	1	SLC35F	PF06027.15	1.3e-103	Solute carrier family 35	8	63-85 | 95-117 | 158-180 | 185-204 | 251-273 | 288-310 | 315-334 | 339-361
			XP_001242206.1	hypothetical protein CIMG_06102	2.A.7.25.3	3.16793e-27	Q6P499	NIPA-like protein 3 - Homo sapiens (Human).	50	80	1	Mg_trans_NIPA	PF05653.17	3.4e-58	Magnesium transporter NIPA	10	77-99 | 119-141 | 273-295 | 299-321 | 330-347 | 362-384 | 393-411 | 421-443 | 463-482 | 492-511
			XP_001243628.2	hypothetical protein CIMG_03069	2.A.7.25.6	2.65895e-165	Q7RWT8	Putative uncharacterized protein - Neurospora crassa.	70.1117	80.7263	1	Mg_trans_NIPA	PF05653.17	1.3e-101	Magnesium transporter NIPA	9	20-42 | 63-85 | 89-108 | 113-135 | 150-172 | 185-207 | 222-241 | 254-276 | 281-303
			XP_001247149.1	non imprinted in Prader-Willi/Angelman syndrome 2	2.A.7.25.7	0	Q5AZI1	Putative uncharacterized protein OS=Emericella nidulans GN=AN6299.2 PE=4 SV=1	76.3514	88.2883	1	Mg_trans_NIPA	PF05653.17	3.3e-87	Magnesium transporter NIPA	8	28-50 | 75-97 | 101-123 | 130-149 | 164-186 | 198-220 | 235-254 | 259-281
			XP_001243240.1	hypothetical protein CIMG_07136	2.A.7.28.12	1.35703e-69	SLM34092.1	Prion-inhibition and propagation, HeLo domain [Umbilicaria pustulata]	43.943	67.5	1	EamA	PF00892.23	2.7e-13	EamA-like transporter family	8	137-159 | 179-200 | 212-234 | 239-258 | 333-355 | 365-387 | 400-422 | 468-490
			XP_001246160.2	integral membrane protein	2.A.7.32.4	1.16917e-44	E3REF2	Putative uncharacterized protein OS=Pyrenophora teres f. teres (strain 0-1) GN=PTT_04384 PE=4 SV=1	50	63.3333	2	TMEM234 | TMEM234	PF10639.12 | PF10639.12	3.7e-14 | 2.3e-12	Putative transmembrane family 234 | Putative transmembrane family 234	4	13-35 | 85-107 | 128-150 | 165-182
		2.A.9: The Membrane Protein Insertase (YidC/Alb3/Oxa1) Family	XP_001242683.1	YidC/Oxa1 family membrane protein insertase	2.A.9.1.2	7.28264e-39	Q15070	Mitochondrial inner membrane protein OXA1L OS=Homo sapiens GN=OXA1L PE=1 SV=3	50	66.6667	1	60KD_IMP	PF02096.23	1.5e-20	60Kd inner membrane protein	4	146-168 | 225-247 | 267-288 | 308-330
		2.A.16: The Telurite-resistance/Dicarboxylate Transporter (TDT) Family	XP_001247288.1	RecQ family ATP-dependent DNA helicase	2.A.16.2.2	4.33648e-21	Q5EAK4	ATP-dependent DNA helicase tlh1 - Schizosaccharomyces pombe (Fission yeast).	33.7349	51.0417	5	RQC | DEAD | Helicase_C | RecQ_Zn_bind | HRDC	PF09382.13 | PF00270.32 | PF00271.34 | PF16124.8 | PF00570.26	1.9e-22 | 1.5e-19 | 3.9e-17 | 1.9e-14 | 2.8e-06	RQC domain | DEAD/DEAH box helicase | Helicase conserved C-terminal domain | RecQ zinc-binding | HRDC domain
			XP_001241381.1	C4-dicarboxylate transporter/malic acid transporter	2.A.16.2.3	2.7477e-68	I7ZSL4	C4-dicarboxylate transporter/malic acid transport protein, putative OS=Aspergillus oryzae (strain 3.042) OX=1160506 GN=Ao3042_08891 PE=4 SV=1	44.8276	62.069	1	SLAC1	PF03595.20	4.3e-77	Voltage-dependent anion channel	10	109-128 | 141-160 | 180-202 | 214-236 | 246-268 | 280-302 | 317-339 | 359-381 | 396-418 | 425-447
			XP_001241553.2	malic acid transporter	2.A.16.4.2	1.77833e-32	A3R044	Sulphite efflux pump protein OS=Arthroderma benhamiae PE=2 SV=1	40	57.5	1	SLAC1	PF03595.20	2.4e-61	Voltage-dependent anion channel	10	49-71 | 86-108 | 121-143 | 153-175 | 195-217 | 227-249 | 262-284 | 318-340 | 347-369 | 379-401
			XP_001243437.1	sulfite efflux pump SSU1	2.A.16.4.2	1.97499e-172	A3R044	Sulphite efflux pump protein OS=Arthroderma benhamiae PE=2 SV=1	73.1302	86.9806	1	SLAC1	PF03595.20	1.3e-98	Voltage-dependent anion channel	10	51-73 | 86-108 | 129-151 | 161-183 | 196-218 | 228-250 | 263-285 | 305-327 | 339-361 | 371-393
			XP_001242003.2	sulfite transporter Ssu1	2.A.16.4.3	1.30923e-152	Q2TJJ2	Sulfite transporter Ssu1 OS=Aspergillus fumigatus GN=SSU1 PE=2 SV=1	56	74	1	SLAC1	PF03595.20	1.7e-84	Voltage-dependent anion channel	10	66-88 | 92-114 | 135-157 | 172-194 | 207-229 | 239-261 | 274-296 | 322-344 | 351-373 | 383-405
		2.A.17: The Proton-dependent Oligopeptide Transporter (POT/PTR) Family	XP_001247106.2	di/tri peptide transporter 2	2.A.17.2.1	0	Q9P380	2.A.17.2.1 Probable peptide transporter ptr2	49.9121	70.3704	1	PTR2	PF00854.24	1e-92	POT family	10	154-176 | 180-199 | 238-255 | 265-287 | 350-369 | 395-412 | 425-447 | 473-495 | 508-527 | 537-559
			XP_001247673.1	MFS peptide transporter Ptr2	2.A.17.2.2	3.44709e-161	P32901	PEPTIDE TRANSPORTER PTR2 (PEPTIDE PERMEASE PTR2) - Saccharomyces cerevisiae (Baker's yeast).	46.1538	71.7949	1	PTR2	PF00854.24	5.1e-88	POT family	11	108-130 | 142-164 | 174-196 | 225-247 | 251-273 | 336-353 | 382-399 | 412-434 | 461-483 | 496-515 | 525-547
			XP_001242598.1	oligopeptide transporter	2.A.17.2.4	0	Q1MU37	Putative peptide transporter OS=Trichoderma harzianum OX=5544 GN=ptr2 PE=3 SV=1	50.7909	70.4745	1	PTR2	PF00854.24	1.6e-81	POT family	9	127-149 | 162-184 | 189-211 | 246-268 | 272-294 | 409-431 | 446-468 | 527-549 | 554-576
			XP_001239107.2	oligopeptide transporter	2.A.17.2.5	2.02256e-103	Q59ST2	Ptr22p OS=Candida albicans (strain SC5314 / ATCC MYA-2876) OX=237561 GN=PTR22 PE=3 SV=1	43.2432	62.2951	1	PTR2	PF00854.24	3.4e-52	POT family	9	109-131 | 138-157 | 167-189 | 222-244 | 254-271 | 399-421 | 456-478 | 499-516 | 520-542
			XP_001244383.1	MFS peptide transporter Ptr2	2.A.17.2.5	8.71138e-168	Q59ST2	Ptr22p OS=Candida albicans (strain SC5314 / ATCC MYA-2876) OX=237561 GN=PTR22 PE=3 SV=1	52.1236	74.0741	1	PTR2	PF00854.24	3.9e-94	POT family	11	123-145 | 152-174 | 184-206 | 241-260 | 265-287 | 348-365 | 395-412 | 425-447 | 475-497 | 510-529 | 539-561
		2.A.18: The Amino Acid/Auxin Permease (AAAP) Family	XP_001243460.2	amino acid transporter	2.A.18.4.1	2.56612e-64	P38680	N amino acid transport system protein (Methyltryptophan resistance protein) - Neurospora crassa.	42.5	56.713	1	Aa_trans	PF01490.21	8.4e-40	Transmembrane amino acid transporter protein	11	66-88 | 92-114 | 144-166 | 176-193 | 200-222 | 242-264 | 276-298 | 321-343 | 356-378 | 388-410 | 423-445
			XP_012214138.1	neutral amino acid permease	2.A.18.4.1	1.29271e-49	P38680	N amino acid transport system protein (Methyltryptophan resistance protein) - Neurospora crassa.	35.2941	60.7843	1	Aa_trans	PF01490.21	5.7e-27	Transmembrane amino acid transporter protein	11	81-103 | 108-130 | 151-173 | 188-205 | 212-234 | 266-288 | 309-331 | 356-378 | 390-412 | 422-444 | 464-486
			XP_001242789.1	amino acid transporter	2.A.18.6.6	2.24451e-92	P40074	Hypothetical 48.8 kDa protein in SSU81-SCS2 intergenic region - Saccharomyces cerevisiae (Baker's yeast).	50.9804	74.5098	1	Aa_trans	PF01490.21	5e-92	Transmembrane amino acid transporter protein	11	32-54 | 64-86 | 112-134 | 154-176 | 183-202 | 217-239 | 260-282 | 297-319 | 370-389 | 394-416 | 483-505
			XP_004446444.1	amino acid transporter	2.A.18.6.20	3.72706e-108	P39981	Vacuolar amino acid transporter 2 OS=Saccharomyces cerevisiae (strain ATCC 204508 / S288c) GN=AVT2 PE=2 SV=1	53.8462	76.9231	1	Aa_trans	PF01490.21	4.8e-76	Transmembrane amino acid transporter protein	10	187-209 | 240-262 | 282-299 | 311-330 | 340-362 | 382-404 | 424-446 | 467-484 | 494-516 | 523-545
			XP_004446445.1	amino acid transporter, variant	2.A.18.6.20	1.04153e-107	P39981	Vacuolar amino acid transporter 2 OS=Saccharomyces cerevisiae (strain ATCC 204508 / S288c) GN=AVT2 PE=2 SV=1	53.8462	76.9231	1	Aa_trans	PF01490.21	8.2e-76	Transmembrane amino acid transporter protein	9	187-209 | 240-262 | 282-299 | 311-330 | 340-362 | 382-404 | 424-446 | 467-484 | 523-545
			XP_001239967.2	amino acid transporter	2.A.18.7.3	9.20753e-147	Q10074	Vacuolar amino acid transporter 3 OS=Schizosaccharomyces pombe (strain 972 / ATCC 24843) GN=avt3 PE=1 SV=1	57.1429	78.5714	1	Aa_trans	PF01490.21	5.1e-83	Transmembrane amino acid transporter protein	11	338-360 | 370-392 | 417-439 | 454-473 | 480-501 | 521-543 | 556-578 | 601-623 | 644-663 | 668-685 | 705-727
		2.A.19: The Ca2+:Cation Antiporter (CaCA) Family	XP_001240546.1	calcium/proton exchanger	2.A.19.2.2	3.14095e-53	Q99385	CHROMOSOME IV READING FRAME ORF YDL128W - Saccharomyces cerevisiae (Baker's yeast).	51.7442	78.4884	2	Na_Ca_ex | Na_Ca_ex	PF01699.27 | PF01699.27	1.3e-20 | 8.5e-16	Sodium/calcium exchanger protein | Sodium/calcium exchanger protein	11	119-141 | 151-173 | 186-208 | 218-240 | 253-275 | 285-307 | 622-641 | 651-673 | 686-708 | 718-740 | 747-769
			XP_012214272.1	calcium/proton exchanger	2.A.19.2.2	9.54233e-45	Q99385	CHROMOSOME IV READING FRAME ORF YDL128W - Saccharomyces cerevisiae (Baker's yeast).	41.6667	62.5	2	Na_Ca_ex | Na_Ca_ex	PF01699.27 | PF01699.27	4.1e-12 | 1.1e-09	Sodium/calcium exchanger protein | Sodium/calcium exchanger protein	8	99-121 | 130-152 | 162-184 | 204-226 | 246-265 | 365-387 | 402-419 | 426-448
			XP_001246934.2	calcium/proton exchanger	2.A.19.2.8	5.49668e-85	O59940	Calcium/proton exchanger OS=Neurospora crassa GN=cax PE=2 SV=1	54.1667	75	2	Na_Ca_ex | Na_Ca_ex	PF01699.27 | PF01699.27	4.9e-24 | 1.4e-19	Sodium/calcium exchanger protein | Sodium/calcium exchanger protein	11	160-182 | 186-205 | 218-240 | 250-272 | 279-301 | 316-338 | 404-426 | 441-463 | 475-497 | 507-526 | 533-555
			XP_004446136.1	calcium/proton exchanger	2.A.19.2.8	2.16462e-114	O59940	Calcium/proton exchanger OS=Neurospora crassa GN=cax PE=2 SV=1	58.7432	75.2551	2	Na_Ca_ex | Na_Ca_ex	PF01699.27 | PF01699.27	4.7e-22 | 4.3e-21	Sodium/calcium exchanger protein | Sodium/calcium exchanger protein	12	13-32 | 85-107 | 120-139 | 149-171 | 184-204 | 219-241 | 248-270 | 311-333 | 346-368 | 378-400 | 407-429 | 434-456
			XP_001240330.2	sodium/calcium exchanger protein	2.A.19.4.4	1.98111e-37	Q6J4K2	Sodium/potassium/calcium exchanger 6 OS=Homo sapiens GN=SLC24A6 PE=2 SV=2	53.5354	71.875	2	Na_Ca_ex | Na_Ca_ex	PF01699.27 | PF01699.27	4.8e-29 | 2.8e-24	Sodium/calcium exchanger protein | Sodium/calcium exchanger protein	13	23-45 | 115-137 | 144-166 | 186-208 | 220-237 | 247-269 | 765-784 | 794-816 | 829-848 | 858-880 | 892-914 | 934-956 | 963-985
			XP_001241365.1	calcium/proton exchanger	2.A.19.7.1	6.3832e-140	P42839	Putative cation exchanger YNL321W - Saccharomyces cerevisiae (Baker's yeast).	54.3147	72.0812	3	Na_Ca_ex | YccF | Na_Ca_ex	PF01699.27 | PF03733.16 | PF01699.27	1.5e-14 | 3.5e-14 | 6.2e-09	Sodium/calcium exchanger protein | Inner membrane component domain | Sodium/calcium exchanger protein	14	257-279 | 286-305 | 405-427 | 488-507 | 517-539 | 552-574 | 584-606 | 618-640 | 685-707 | 906-928 | 943-962 | 974-996 | 1016-1035 | 1042-1064
		2.A.20: The Inorganic Phosphate Transporter (PiT) Family	XP_001243461.1	phosphate-repressible phosphate permease	2.A.20.2.1	6.02546e-106	P15710	PHOSPHATE-REPRESSIBLE PHOSPHATE PERMEASE - Neurospora crassa.	51.5152	75	1	PHO4	PF01384.23	1.7e-114	Phosphate transporter family	9	9-27 | 42-64 | 84-106 | 146-168 | 181-203 | 223-242 | 442-464 | 479-498 | 528-550
		2.A.21: The Solute:Sodium Symporter (SSS) Family	XP_001246647.2	urea transporter	2.A.21.6.5	0	Q7SE83	Putative uncharacterized protein OS=Neurospora crassa (strain ATCC 24698 / 74-OR23-1A / CBS 708.71 / DSM 1257 / FGSC 987) GN=NCU11204 PE=3 SV=2	64.6825	79.9603	1	SSF	PF00474.20	5.3e-06	Sodium:solute symporter family	13	10-29 | 50-72 | 76-98 | 119-141 | 156-178 | 190-212 | 227-249 | 269-291 | 311-333 | 352-371 | 376-398 | 411-433 | 453-475
		2.A.25: The Alanine or Glycine:Cation Symporter (AGCS) Family	XP_001246297.2	phosphatidylserine decarboxylase	2.A.25.1.6	7.10943e-21	B0SM05	Bifunctional protein: Sodium:alanine symporter/Phosphatidylserine decarboxylase proenzyme putative membrane protein OS=Leptospira biflexa serovar Patoc (strain Patoc 1 / ATCC 23582 / Paris) GN=LEPBI_I2554 PE=3 SV=1	47.2222	68.5714	3	PS_Dcarbxylase | C2 | C2	PF02666.18 | PF00168.33 | PF00168.33	5.3e-55 | 6.1e-18 | 8.2e-17	Phosphatidylserine decarboxylase | C2 domain | C2 domain
			XP_001248720.1	phosphatidylserine decarboxylase	2.A.25.1.6	2.05627e-25	B0SM05	Bifunctional protein: Sodium:alanine symporter/Phosphatidylserine decarboxylase proenzyme putative membrane protein OS=Leptospira biflexa serovar Patoc (strain Patoc 1 / ATCC 23582 / Paris) GN=LEPBI_I2554 PE=3 SV=1	38.2979	55.3191	1	PS_Dcarbxylase	PF02666.18	5.7e-51	Phosphatidylserine decarboxylase
		2.A.28: The Bile Acid:Na+ Symporter (BASS) Family	XP_001239807.2	solute carrier family 10 (sodium/bile acid cotransporter), member 7	2.A.28.3.7	3.54427e-83	Q59UQ7	Putative uncharacterized protein OS=Candida albicans (strain SC5314 / ATCC MYA-2876) GN=CaO19.13108 PE=4 SV=1	38.5714	60.9756	1	SBF_like	PF13593.9	1.9e-90	SBF-like CPA transporter family (DUF4137)	9	24-46 | 59-78 | 93-115 | 127-149 | 204-226 | 239-261 | 271-293 | 319-341 | 356-378
		2.A.29: The Mitochondrial Carrier (MC) Family	XP_001244490.1	ADP/ATP carrier protein	2.A.29.1.7	1.20495e-162	P18239	ADP,ATP carrier protein 2 - Saccharomyces cerevisiae (Baker's yeast).	78.4512	88.2155	3	Mito_carr | Mito_carr | Mito_carr	PF00153.30 | PF00153.30 | PF00153.30	3.5e-24 | 3.4e-22 | 7.3e-16	Mitochondrial carrier protein | Mitochondrial carrier protein | Mitochondrial carrier protein	4	13-32 | 123-145 | 186-208 | 223-245
			XP_001245676.1	mitochondrial dicarboxylate carrier	2.A.29.2.3	1.51024e-85	Q06143	BELONGS TO THE MITOCHONDRIAL CARRIER FAMILY - Saccharomyces cerevisiae (Baker's yeast).	52.381	71.4286	3	Mito_carr | Mito_carr | Mito_carr	PF00153.30 | PF00153.30 | PF00153.30	3.5e-19 | 7.9e-18 | 5.3e-15	Mitochondrial carrier protein | Mitochondrial carrier protein | Mitochondrial carrier protein
			XP_001239229.2	mitochondrial 2-oxodicarboxylate carrier protein	2.A.29.2.5	4.12607e-111	Q99297	PUTATIVE MITOCHONDRIAL CARRIER YOR222W - Saccharomyces cerevisiae (Baker's yeast).	59.0323	75.0831	3	Mito_carr | Mito_carr | Mito_carr	PF00153.30 | PF00153.30 | PF00153.30	3.8e-24 | 5.4e-19 | 6.3e-18	Mitochondrial carrier protein | Mitochondrial carrier protein | Mitochondrial carrier protein
			XP_001247492.1	mitochondrial dicarboxylate carrier protein	2.A.29.2.10	2.22184e-81	Q8IB73	Oxoglutarate/malate translocator protein, putative OS=Plasmodium falciparum (isolate 3D7) GN=PF08_0031 PE=3 SV=1	53.8462	73.0769	3	Mito_carr | Mito_carr | Mito_carr	PF00153.30 | PF00153.30 | PF00153.30	2e-18 | 2.3e-16 | 8.1e-16	Mitochondrial carrier protein | Mitochondrial carrier protein | Mitochondrial carrier protein
			XP_001243764.1	mitochondrial phosphate carrier protein	2.A.29.4.3	4.90507e-122	P23641	Mitochondrial phosphate carrier protein OS=Saccharomyces cerevisiae GN=MIR1 PE=1 SV=1	60	75.082	3	Mito_carr | Mito_carr | Mito_carr	PF00153.30 | PF00153.30 | PF00153.30	1.7e-16 | 2.6e-15 | 3.4e-08	Mitochondrial carrier protein | Mitochondrial carrier protein | Mitochondrial carrier protein
			XP_001240502.1	mitochondrial phosphate carrier protein 2	2.A.29.4.4	1.129e-112	P40035	Mitochondrial phosphate carrier protein 2 OS=Saccharomyces cerevisiae GN=PIC2 PE=1 SV=1	59.5318	72.5753	3	Mito_carr | Mito_carr | Mito_carr	PF00153.30 | PF00153.30 | PF00153.30	2e-18 | 2.8e-15 | 2.4e-10	Mitochondrial carrier protein | Mitochondrial carrier protein | Mitochondrial carrier protein
			XP_001247964.1	mitochondrial RNA splicing protein	2.A.29.5.1	1.10879e-104	P10566	Mitochondrial RNA-splicing protein MRS3 OS=Saccharomyces cerevisiae GN=MRS3 PE=1 SV=4	53.6913	69.1275	3	Mito_carr | Mito_carr | Mito_carr	PF00153.30 | PF00153.30 | PF00153.30	4.6e-22 | 4.3e-21 | 3.1e-18	Mitochondrial carrier protein | Mitochondrial carrier protein | Mitochondrial carrier protein
			XP_001243174.1	mitochondrial carrier protein	2.A.29.5.6	4.53303e-41	Q96DW6	Solute carrier family 25 member 38 OS=Homo sapiens GN=SLC25A38 PE=1 SV=1	47.8261	65.7895	3	Mito_carr | Mito_carr | Mito_carr	PF00153.30 | PF00153.30 | PF00153.30	2.7e-19 | 8.9e-18 | 6.4e-12	Mitochondrial carrier protein | Mitochondrial carrier protein | Mitochondrial carrier protein
			XP_001242422.1	peroxisomal membrane protein Pmp47	2.A.29.6.1	3.55504e-64	Q00319	Peroxisomal membrane protein PMP47B - Candida boidinii (Yeast).	42.8571	62	3	Mito_carr | Mito_carr | Mito_carr	PF00153.30 | PF00153.30 | PF00153.30	4.9e-17 | 1.2e-16 | 6.1e-15	Mitochondrial carrier protein | Mitochondrial carrier protein | Mitochondrial carrier protein	5	26-48 | 78-100 | 127-149 | 189-211 | 226-248
			XP_001248330.2	mitochondrial tricarboxylate transporter	2.A.29.7.3	9.75046e-87	P38152	Tricarboxylate transport protein - Saccharomyces cerevisiae (Baker's yeast).	46.6443	73.0769	3	Mito_carr | Mito_carr | Mito_carr	PF00153.30 | PF00153.30 | PF00153.30	1.9e-21 | 2.3e-15 | 9e-06	Mitochondrial carrier protein | Mitochondrial carrier protein | Mitochondrial carrier protein
			XP_001249109.1	mitochondrial carnitine:acyl carnitine carrier	2.A.29.8.4	4.08592e-63	Q12289	Mitochondrial carnitine carrier - Saccharomyces cerevisiae (Baker's yeast).	55.1724	72.4138	3	Mito_carr | Mito_carr | Mito_carr	PF00153.30 | PF00153.30 | PF00153.30	7.3e-19 | 7.8e-19 | 1.1e-15	Mitochondrial carrier protein | Mitochondrial carrier protein | Mitochondrial carrier protein	1	90-112
			XP_001246371.1	mitochondrial carrier protein	2.A.29.8.5	1.28146e-45	Q8BL03	Mitochondrial carnitine/acylcarnitine carrier protein CACL - Mus musculus (Mouse).	44	61.1111	3	Mito_carr | Mito_carr | Mito_carr	PF00153.30 | PF00153.30 | PF00153.30	4.7e-18 | 3.4e-17 | 3.2e-12	Mitochondrial carrier protein | Mitochondrial carrier protein | Mitochondrial carrier protein	3	108-130 | 213-235 | 250-272
			XP_001247954.2	mitochondrial carrier protein	2.A.29.8.7	4.81585e-36	Q8N413	Solute carrier family 25 member 45 OS=Homo sapiens GN=SLC25A45 PE=2 SV=2	73.6842	75	3	Mito_carr | Mito_carr | Mito_carr	PF00153.30 | PF00153.30 | PF00153.30	5.2e-20 | 3.8e-15 | 2.3e-09	Mitochondrial carrier protein | Mitochondrial carrier protein | Mitochondrial carrier protein	4	116-138 | 158-177 | 214-236 | 251-273
			XP_001244544.1	mitochondrial carrier protein	2.A.29.8.12	9.41441e-90	P32331	Carrier protein YMC1, mitochondrial OS=Saccharomyces cerevisiae (strain ATCC 204508 / S288c) GN=YMC1 PE=1 SV=2	47.351	62.5828	3	Mito_carr | Mito_carr | Mito_carr	PF00153.30 | PF00153.30 | PF00153.30	2.1e-20 | 5.5e-17 | 1.1e-16	Mitochondrial carrier protein | Mitochondrial carrier protein | Mitochondrial carrier protein
			XP_001248539.1	amino acid transporter Arg-13	2.A.29.9.1	7.02275e-119	Q01356	AMINO ACID TRANSPORTER ARG-13 - Neurospora crassa.	55.7276	68.7307	3	Mito_carr | Mito_carr | Mito_carr	PF00153.30 | PF00153.30 | PF00153.30	3.3e-21 | 2e-19 | 1.2e-16	Mitochondrial carrier protein | Mitochondrial carrier protein | Mitochondrial carrier protein
			XP_001248830.1	mitochondrial folate carrier protein Flx1	2.A.29.10.2	9.15736e-73	Q9H2D1	FOLATE TRANSPORTER/CARRIER - Homo sapiens (Human).	43.1034	65.5172	3	Mito_carr | Mito_carr | Mito_carr	PF00153.30 | PF00153.30 | PF00153.30	7.4e-22 | 1.2e-21 | 1.6e-20	Mitochondrial carrier protein | Mitochondrial carrier protein | Mitochondrial carrier protein	4	15-34 | 68-90 | 110-132 | 167-189
			XP_001246608.1	mitochondrial carrier protein	2.A.29.10.4	2.23449e-90	P38127	2.A.29.10.4 Mitochondrial carrier protein RIM2	49.2795	70	3	Mito_carr | Mito_carr | Mito_carr	PF00153.30 | PF00153.30 | PF00153.30	1.4e-23 | 2e-22 | 1.1e-20	Mitochondrial carrier protein | Mitochondrial carrier protein | Mitochondrial carrier protein
			XP_001244664.1	mitochondrial carrier protein	2.A.29.10.5	1.08544e-72	P40556	Putative mitochondrial carrier YIL006W - Saccharomyces cerevisiae (Baker's yeast).	43.3333	60	3	Mito_carr | Mito_carr | Mito_carr	PF00153.30 | PF00153.30 | PF00153.30	6.2e-23 | 9.6e-20 | 7e-17	Mitochondrial carrier protein | Mitochondrial carrier protein | Mitochondrial carrier protein	3	127-149 | 164-186 | 229-251
			XP_001239826.2	mitochondrial carrier protein LEU5	2.A.29.12.4	6.32603e-107	P38702	Mitochondrial carrier protein LEU5 OS=Saccharomyces cerevisiae (strain ATCC 204508 / S288c) GN=LEU5 PE=2 SV=1	50.5587	73.0769	3	Mito_carr | Mito_carr | Mito_carr	PF00153.30 | PF00153.30 | PF00153.30	1.9e-21 | 3.5e-17 | 1.6e-16	Mitochondrial carrier protein | Mitochondrial carrier protein | Mitochondrial carrier protein	1	439-461
			XP_001239808.1	succinate:fumarate antiporter	2.A.29.13.1	1.21361e-108	P33303	REGULATOR OF ACETYL-COA SYNTHETASE ACTIVITY - Saccharomyces cerevisiae (Baker's yeast).	59.0909	76.2238	3	Mito_carr | Mito_carr | Mito_carr	PF00153.30 | PF00153.30 | PF00153.30	5.6e-22 | 1.9e-21 | 5e-19	Mitochondrial carrier protein | Mitochondrial carrier protein | Mitochondrial carrier protein
			XP_001247275.2	mitochondrial carrier protein	2.A.29.14.6	5.4695e-53	Q8TBP6	Solute carrier family 25 member 40 OS=Homo sapiens GN=SLC25A40 PE=2 SV=1	52.1739	69.5652	3	Mito_carr | Mito_carr | Mito_carr	PF00153.30 | PF00153.30 | PF00153.30	5e-18 | 2.8e-17 | 2e-16	Mitochondrial carrier protein | Mitochondrial carrier protein | Mitochondrial carrier protein
			XP_001245264.1	mitochondrial carrier protein	2.A.29.14.10	0	C9S8B8	Calcium-binding mitochondrial carrier protein Aralar1 OS=Verticillium alfalfae (strain VaMs.102 / ATCC MYA-4576 / FGSC 10136) GN=VDBG_00035 PE=3 SV=1	65.2299	84	4	Mito_carr | Mito_carr | Mito_carr | EF-hand_7	PF00153.30 | PF00153.30 | PF00153.30 | PF13499.9	5e-25 | 1.1e-22 | 8e-20 | 2.6e-08	Mitochondrial carrier protein | Mitochondrial carrier protein | Mitochondrial carrier protein | EF-hand domain pair
			XP_001239724.1	mitochondrial oxaloacetate transporter	2.A.29.15.1	2.68456e-91	P32332	MITOCHONDRIAL CARRIER PROTEIN PMT - Saccharomyces cerevisiae (Baker's yeast).	52.2968	68.9046	3	Mito_carr | Mito_carr | Mito_carr	PF00153.30 | PF00153.30 | PF00153.30	2.7e-18 | 1.2e-15 | 6e-13	Mitochondrial carrier protein | Mitochondrial carrier protein | Mitochondrial carrier protein	1	111-133
			XP_001247652.1	mitochondrial thiamine pyrophosphate carrier 1	2.A.29.16.1	1.92391e-57	Q9HC21	MITOCHONDRIAL UNCOUPLING PROTEIN 1 (DEOXYNUCLEOTIDE CARRIER) - Homo sapiens (Human).	52.1739	69.5652	3	Mito_carr | Mito_carr | Mito_carr	PF00153.30 | PF00153.30 | PF00153.30	4.4e-22 | 5.1e-19 | 8.4e-19	Mitochondrial carrier protein | Mitochondrial carrier protein | Mitochondrial carrier protein
			XP_001245376.1	peroxisomal carrier protein	2.A.29.17.1	1.51405e-70	Q06497	Similar to mitochondrial ADP/ATP carrier protein - Saccharomyces cerevisiae (Baker's yeast).	40	63.1579	3	Mito_carr | Mito_carr | Mito_carr	PF00153.30 | PF00153.30 | PF00153.30	1.1e-21 | 1.5e-15 | 1.8e-14	Mitochondrial carrier protein | Mitochondrial carrier protein | Mitochondrial carrier protein	3	15-32 | 80-102 | 122-144
			XP_001239573.2	mitochondrial carrier protein	2.A.29.18.1	1.87666e-57	P38921	Putative mitochondrial carrier protein PET8 - Saccharomyces cerevisiae (Baker's yeast).	41.1765	64.7059	2	Mito_carr | Mito_carr	PF00153.30 | PF00153.30	7.5e-21 | 1.5e-14	Mitochondrial carrier protein | Mitochondrial carrier protein
			XP_001245797.2	mitochondrial carrier protein	2.A.29.18.6	6.72372e-112	Q03829	Uncharacterized mitochondrial carrier YMR166C OS=Saccharomyces cerevisiae (strain ATCC 204508 / S288c) OX=559292 GN=YMR166C PE=1 SV=1	66.6667	93.3333	3	Mito_carr | Mito_carr | Mito_carr	PF00153.30 | PF00153.30 | PF00153.30	5.9e-20 | 1.1e-19 | 6.4e-19	Mitochondrial carrier protein | Mitochondrial carrier protein | Mitochondrial carrier protein	2	145-167 | 182-201
			XP_001248732.1	mitochondrial GTP/GDP carrier protein 1	2.A.29.21.1	1.67929e-154	P38988	Putative mitochondrial carrier protein YHM1/SHM1 - Saccharomyces cerevisiae (Baker's yeast).	70.9898	83.959	2	Mito_carr | Mito_carr	PF00153.30 | PF00153.30	4.7e-15 | 1.6e-06	Mitochondrial carrier protein | Mitochondrial carrier protein
			XP_001246523.2	calcium dependent mitochondrial carrier protein	2.A.29.23.2	2.15547e-111	P48233	Calcium-binding mitochondrial carrier SAL1 - Saccharomyces cerevisiae (Baker's yeast).	55	70	5	Mito_carr | Mito_carr | Mito_carr | EF-hand_7 | EF-hand_8	PF00153.30 | PF00153.30 | PF00153.30 | PF13499.9 | PF13833.9	4.9e-25 | 1.9e-19 | 2e-19 | 1.5e-12 | 7.8e-05	Mitochondrial carrier protein | Mitochondrial carrier protein | Mitochondrial carrier protein | EF-hand domain pair | EF-hand domain pair
			XP_004446466.1	mitochondrial carrier protein, variant	2.A.29.23.9	1.34757e-58	Q12251	Uncharacterized mitochondrial carrier YPR011C OS=Saccharomyces cerevisiae (strain ATCC 204508 / S288c) GN=YPR011C PE=1 SV=1	57.1429	90.4762	2	Mito_carr | Mito_carr	PF00153.30 | PF00153.30	7.2e-24 | 1.4e-22	Mitochondrial carrier protein | Mitochondrial carrier protein	1	210-232
			XP_004446465.1	mitochondrial carrier protein	2.A.29.23.9	2.39306e-87	Q12251	Uncharacterized mitochondrial carrier YPR011C OS=Saccharomyces cerevisiae (strain ATCC 204508 / S288c) GN=YPR011C PE=1 SV=1	51.8519	63.6364	3	Mito_carr | Mito_carr | Mito_carr	PF00153.30 | PF00153.30 | PF00153.30	2.2e-24 | 1.2e-23 | 2.3e-22	Mitochondrial carrier protein | Mitochondrial carrier protein | Mitochondrial carrier protein
			XP_001242399.1	mitochondrial DNA replication protein YHM2	2.A.29.29.1	2.71894e-156	Q04013	Mitochondrial DNA replication protein YHM2 OS=Saccharomyces cerevisiae GN=YHM2 PE=1 SV=1	72.0257	83.9228	2	Mito_carr | Mito_carr	PF00153.30 | PF00153.30	2e-12 | 3.4e-05	Mitochondrial carrier protein | Mitochondrial carrier protein
		2.A.30: The Cation-Chloride Cotransporter (CCC) Family	XP_001239968.2	cation chloride cotransporter	2.A.30.1.6	6.49797e-122	Q9BXP2	Solute carrier family 12 member 9 OS=Homo sapiens GN=SLC12A9 PE=1 SV=1	51.8519	81.4815	2	AA_permease | SLC12	PF00324.24 | PF03522.18	8.5e-61 | 6.3e-08	Amino acid permease | Solute carrier family 12	11	203-225 | 235-257 | 278-300 | 327-349 | 356-378 | 417-439 | 452-474 | 494-516 | 566-588 | 603-622 | 624-646
		2.A.31: The Anion Exchanger (AE) Family	XP_001244328.2	anion exchange family protein	2.A.31.3.2	2.14128e-134	P53838	Hypothetical 65.0 kDa protein in MET2-SEC2 intergenic region - Saccharomyces cerevisiae (Baker's yeast).	49.2308	67.4725	2	HCO3_cotransp | HCO3_cotransp	PF00955.24 | PF00955.24	8.4e-46 | 1.2e-39	HCO3- transporter family | HCO3- transporter family	10	116-138 | 153-175 | 196-218 | 263-285 | 298-320 | 351-370 | 391-413 | 473-495 | 530-549 | 553-572
			XP_001249153.2	hypothetical protein CIMG_02924	2.A.31.3.2	1.13961e-108	P53838	Hypothetical 65.0 kDa protein in MET2-SEC2 intergenic region - Saccharomyces cerevisiae (Baker's yeast).	44.8276	61.9145	1	HCO3_cotransp	PF00955.24	9.6e-39	HCO3- transporter family	11	76-93 | 113-135 | 148-170 | 180-199 | 212-234 | 249-271 | 306-323 | 349-371 | 416-438 | 448-470 | 491-513
		2.A.36: The Monovalent Cation:Proton Antiporter-1 (CPA1) Family	XP_001242156.1	sodium/hydrogen exchanger 3	2.A.36.1.12	2.57279e-158	Q04121	Endosomal/prevacuolar sodium/hydrogen exchanger OS=Saccharomyces cerevisiae GN=NHX1 PE=1 SV=1	65.1613	81.9355	1	Na_H_Exchanger	PF00999.24	6.2e-73	Sodium/hydrogen exchanger family	11	35-57 | 69-91 | 101-118 | 130-152 | 167-189 | 241-263 | 283-305 | 326-348 | 358-380 | 401-423 | 433-452
			XP_001248700.2	Na+/H+ antiporter	2.A.36.4.1	2.30139e-75	Q99271	NA(+)/H(+) ANTIPORTER - Saccharomyces cerevisiae (Baker's yeast).	40	62.1622	1	Na_H_Exchanger	PF00999.24	5.2e-45	Sodium/hydrogen exchanger family	11	7-29 | 34-56 | 69-91 | 106-128 | 172-194 | 214-236 | 257-276 | 308-330 | 337-359 | 374-396 | 417-439
			XP_001239780.1	sodium/hydrogen antiporter	2.A.36.4.5	0	O14123	Probable Na(+)/H(+) antiporter C3A11.09 OS=Schizosaccharomyces pombe (strain 972 / ATCC 24843) GN=SPAC3A11.09 PE=1 SV=1	57.2632	75.1579	2	Nha1_C | Na_H_Exchanger	PF08619.13 | PF00999.24	7.6e-107 | 2.6e-74	Alkali metal cation/H+ antiporter Nha1 C terminus | Sodium/hydrogen exchanger family	8	13-32 | 102-124 | 201-223 | 244-263 | 293-315 | 327-349 | 364-381 | 410-432
			XP_012213916.1	plasma membrane antiporter	2.A.36.4.5	2.34958e-72	O14123	Probable Na(+)/H(+) antiporter C3A11.09 OS=Schizosaccharomyces pombe (strain 972 / ATCC 24843) GN=SPAC3A11.09 PE=1 SV=1	54.5455	63.6364	1	Na_H_Exchanger	PF00999.24	3.4e-40	Sodium/hydrogen exchanger family	9	10-27 | 34-53 | 81-103 | 116-138 | 244-266 | 279-301 | 366-388 | 401-418 | 438-460
		2.A.37: The Monovalent Cation:Proton Antiporter-2 (CPA2) Family	XP_001242085.2	K+ homeostasis protein Kha1	2.A.37.4.1	3.76135e-109	P40309	HYPOTHETICAL 97.1 KDA PROTEIN IN BCK1-TOK1 INTERGENIC REGION - Saccharomyces cerevisiae (Baker's yeast).	35.0631	54.8387	1	Na_H_Exchanger	PF00999.24	6.6e-60	Sodium/hydrogen exchanger family	12	44-66 | 73-95 | 110-132 | 139-161 | 176-195 | 207-229 | 239-261 | 282-315 | 330-352 | 359-381 | 396-413 | 425-447
		2.A.38: The K+ Transporter (Trk) Family	XP_001242549.1	trk family potassium uptake protein	2.A.38.2.2	8.06306e-156	O74723	TRK-1 PROTEIN - Neurospora crassa.	56.1576	73.8916	1	TrkH	PF02386.19	1.9e-140	Cation transport protein	7	29-51 | 87-109 | 394-416 | 466-488 | 523-545 | 588-607 | 650-669
			XP_001247081.1	trk family potassium uptake protein	2.A.38.2.3	4.36318e-129	P28584	Potassium transport protein, low-affinity - Saccharomyces cerevisiae (Baker's yeast).	49.4924	72.4138	1	TrkH	PF02386.19	3.7e-125	Cation transport protein	8	13-35 | 69-91 | 346-368 | 419-441 | 477-499 | 540-562 | 599-616 | 631-650
		2.A.39: The Nucleobase:Cation Symporter-1 (NCS1) Family	XP_001243165.2	NCS1 nucleoside transporter	2.A.39.2.1	1.47322e-41	P17064	PURINE-CYTOSINE PERMEASE (PCP) (CYTOSINE/PURINE TRANSPORT PROTEIN) - Saccharomyces cerevisiae (Baker's yeast).	42.1053	68.75	1	Transp_cyt_pur	PF02133.18	2.9e-24	Permease for cytosine/purines, uracil, thiamine, allantoin	13	68-90 | 100-122 | 143-165 | 180-202 | 204-223 | 238-260 | 272-294 | 304-326 | 335-357 | 372-394 | 399-421 | 441-458 | 478-497
			XP_001245665.1	NCS1 nucleoside transporter	2.A.39.2.3	1.65479e-54	Q708J7	Putative purine-cytosine permease - Candida albicans (Yeast).	44	60	1	Transp_cyt_pur	PF02133.18	1.4e-35	Permease for cytosine/purines, uracil, thiamine, allantoin	12	79-101 | 111-133 | 146-168 | 188-210 | 217-236 | 246-268 | 288-310 | 342-364 | 376-397 | 407-429 | 442-464 | 484-501
			XP_001245960.2	NCS1 nucleoside transporter	2.A.39.3.1	2.06824e-90	Q04895	ALLANTOIN PERMEASE (ALLANTOIN TRANSPORT PROTEIN) - Saccharomyces cerevisiae (Baker's yeast).	46.4286	64.2857	1	Transp_cyt_pur	PF02133.18	8e-98	Permease for cytosine/purines, uracil, thiamine, allantoin	12	42-64 | 68-90 | 97-119 | 129-151 | 164-186 | 201-223 | 235-257 | 272-294 | 327-349 | 394-416 | 445-464 | 474-496
			XP_001238995.1	NCS1 nucleoside transporter	2.A.39.3.7	1.22393e-96	Q10279	Uracil permease OS=Schizosaccharomyces pombe (strain 972 / ATCC 24843) GN=fur4 PE=1 SV=2	40.4762	56.701	1	Transp_cyt_pur	PF02133.18	2.2e-102	Permease for cytosine/purines, uracil, thiamine, allantoin	11	66-88 | 98-120 | 127-149 | 169-187 | 194-216 | 272-294 | 326-345 | 365-387 | 394-416 | 445-464 | 477-496
		2.A.40: The Nucleobase/Ascorbate Transporter (NAT) or Nucleobase:Cation Symporter-2 (NCS2) Family	XP_001244274.1	nucleoside transporter	2.A.40.7.1	0	Q7Z8R3	Purine transporter - Emericella nidulans (Aspergillus nidulans).	69.287	82.0841	1	Xan_ur_permease	PF00860.23	3.2e-22	Permease family	10	102-124 | 144-166 | 186-208 | 241-258 | 263-280 | 325-347 | 368-390 | 400-422 | 429-451 | 466-488
		2.A.41: The Concentrative Nucleoside Transporter (CNT) Family	XP_001247895.2	NupC family nucleoside transporter	2.A.41.2.7	1.20781e-150	Q874I3	H+/nucleoside cotransporter - Candida albicans (Yeast).	42.7621	62.7451	2	Nucleos_tra2_C | Nucleos_tra2_N	PF07662.16 | PF01773.23	3.2e-71 | 7.6e-23	Na+ dependent nucleoside transporter C-terminus | Na+ dependent nucleoside transporter N-terminus	12	91-108 | 118-140 | 161-183 | 193-210 | 217-239 | 277-299 | 312-334 | 354-376 | 445-467 | 477-496 | 539-561 | 576-598
		2.A.43: The Lysosomal Cystine Transporter (LCT) Family	XP_001245356.1	lysosomal Cystine transporter	2.A.43.1.2	2.70539e-62	Q9VCR7	Cystinosin homolog OS=Drosophila melanogaster GN=CG17119 PE=1 SV=2	48.4848	62.5	2	PQ-loop | PQ-loop	PF04193.17 | PF04193.17	3.8e-18 | 8.6e-18	PQ loop repeat | PQ loop repeat	7	15-37 | 50-72 | 95-117 | 129-148 | 158-180 | 193-215 | 235-254
			XP_001239434.1	PQ loop repeat protein	2.A.43.2.7	2.5008e-24	P38279	Protein RTC2 OS=Saccharomyces cerevisiae (strain ATCC 204508 / S288c) GN=RTC2 PE=1 SV=1	45.1613	65.7143	2	PQ-loop | PQ-loop	PF04193.17 | PF04193.17	4.8e-19 | 4.4e-17	PQ loop repeat | PQ loop repeat	5	36-58 | 75-97 | 102-124 | 297-319 | 347-369
			XP_001242752.1	PQ loop repeat protein	2.A.43.2.7	8.7064e-62	P38279	Protein RTC2 OS=Saccharomyces cerevisiae (strain ATCC 204508 / S288c) GN=RTC2 PE=1 SV=1	61.1111	83.3333	2	PQ-loop | PQ-loop	PF04193.17 | PF04193.17	3.8e-21 | 5.3e-19	PQ loop repeat | PQ loop repeat	7	10-32 | 45-67 | 77-99 | 205-227 | 247-269 | 282-304 | 324-346
			XP_001244578.2	vacuolar membrane PQ loop repeat protein	2.A.43.2.7	6.06129e-46	P38279	Protein RTC2 OS=Saccharomyces cerevisiae (strain ATCC 204508 / S288c) GN=RTC2 PE=1 SV=1	57.1429	69.2308	2	PQ-loop | PQ-loop	PF04193.17 | PF04193.17	1.3e-20 | 3.9e-18	PQ loop repeat | PQ loop repeat	6	15-37 | 49-71 | 76-98 | 181-203 | 218-240 | 252-274
			XP_001242668.1	PQ loop repeat protein	2.A.43.2.13	1.95595e-28	Q03687	Uncharacterized membrane protein YMR010W OS=Saccharomyces cerevisiae (strain ATCC 204508 / S288c) OX=559292 GN=YMR010W PE=1 SV=1	48.1481	64.5161	2	PQ-loop | PQ-loop	PF04193.17 | PF04193.17	4.6e-13 | 4.9e-07	PQ loop repeat | PQ loop repeat	4	2-24 | 44-66 | 125-147 | 152-174
			XP_001241690.1	monosaccharide-P-dolichol utilization protein	2.A.43.3.1	3.74457e-30	Q60441	MANNOSE-P-DOLICHOL UTILIZATION DEFECT 1 PROTEIN (SUPPRESSOR OF LEC15 AND LEC35 GLYCOSYLATION MUTATION) (SL15) - Cricetulus griseus (Chinese hamster).	41.1765	65.7143	2	PQ-loop | PQ-loop	PF04193.17 | PF04193.17	1.7e-11 | 8.2e-08	PQ loop repeat | PQ loop repeat	5	57-79 | 94-116 | 123-145 | 149-168 | 237-259
		2.A.49: The Chloride Carrier/Channel (ClC) Family	XP_001246930.2	voltage-gated chloride channel	2.A.49.1.2	0	A7LKG1	CLC voltage-gated chloride channel - Fusarium oxysporum f. sp. lycopersici.	60.0239	72.1957	2	Voltage_CLC | CBS	PF00654.23 | PF00571.31	1.2e-84 | 0.00059	Voltage gated chloride channel | CBS domain	11	120-142 | 189-211 | 232-254 | 289-311 | 324-346 | 361-383 | 403-425 | 454-476 | 483-505 | 525-544 | 551-573
			XP_001245948.2	chloride channel protein 3	2.A.49.2.3	9.90387e-158	P51792	Chloride channel protein 3 - Rattus norvegicus (Rat).	42.623	68.4211	1	Voltage_CLC	PF00654.23	3.3e-86	Voltage gated chloride channel	9	180-202 | 258-280 | 364-386 | 441-463 | 476-498 | 531-553 | 560-582 | 602-619 | 626-648
			XP_001247031.1	voltage-gated chloride channel	2.A.49.2.3	1.07641e-94	P51792	Chloride channel protein 3 - Rattus norvegicus (Rat).	49.2537	65.6716	1	Voltage_CLC	PF00654.23	2.9e-84	Voltage gated chloride channel	8	181-203 | 254-276 | 334-356 | 411-433 | 483-505 | 525-544 | 581-603 | 610-632
		2.A.50: The Glycerol Uptake (GUP) or Membrane-bound Acyl Transferase (MBOAT) Family	XP_001247283.2	glycerol:H+ symporter	2.A.50.1.1	1.58493e-144	P53154	HYPOTHETICAL 65.3 KDA PROTEIN IN MAD1-SCY1 INTERGENIC REGION - Saccharomyces cerevisiae (Baker's yeast).	44.5561	60.6365	1	MBOAT	PF03062.22	5.2e-45	MBOAT, membrane-bound O-acyltransferase family	9	57-76 | 177-199 | 214-233 | 372-394 | 404-426 | 497-514 | 518-540 | 553-575 | 585-607
			XP_001248887.2	MBOAT family protein	2.A.50.2.10	1.32909e-45	XP_015061710.1	lysophospholipid acyltransferase 1-like [Solanum pennellii]	38.7097	53.3333	1	MBOAT	PF03062.22	1.7e-54	MBOAT, membrane-bound O-acyltransferase family	7	20-39 | 52-69 | 84-106 | 167-189 | 368-390 | 422-444 | 454-471
			XP_001244398.2	sterol O-acyltransferase	2.A.50.4.5	5.25442e-154	RDW71083.1	hypothetical protein BP6252_07646 [Coleophoma cylindrospora]	59.9496	74.3073	1	MBOAT	PF03062.22	8.9e-37	MBOAT, membrane-bound O-acyltransferase family	7	101-118 | 133-155 | 176-198 | 208-230 | 337-359 | 390-412 | 517-539
			XP_001247089.1	diacylglycerol O-acyltransferase	2.A.50.4.10	1.81493e-60	Q9XGV4	Diacylglycerol O-acyltransferase OS=Brassica napus OX=3708 GN=DGAT2 PE=2 SV=1	44.6429	67.7419	1	MBOAT	PF03062.22	4.4e-24	MBOAT, membrane-bound O-acyltransferase family	7	73-92 | 115-137 | 171-193 | 334-356 | 400-422 | 427-449 | 464-486
		2.A.51: The Chromate Ion Transporter (CHR) Family	XP_001245250.2	chromate ion transporter	2.A.51.1.9	6.60757e-156	XP_961667.3	chromate ion transporter [Neurospora crassa OR74A]	49.7041	62.9191	2	Chromate_transp | Chromate_transp	PF02417.18 | PF02417.18	1.3e-33 | 5.1e-27	Chromate transporter | Chromate transporter	8	104-126 | 141-163 | 176-198 | 293-315 | 328-350 | 370-392 | 399-421 | 491-513
		2.A.52: The Ni2+-Co2+ Transporter (NiCoT) Family	XP_004445883.1	Ni2+-Co2+ transporter (NiCoT) family transition metal uptake transporter, variant	2.A.52.1.8	1.36324e-96	Q7S3L8	Putative uncharacterized protein OS=Neurospora crassa (strain ATCC 24698 / 74-OR23-1A / CBS 708.71 / DSM 1257 / FGSC 987) GN=NCU08225 PE=4 SV=1	63.1579	78.9474	1	NicO	PF03824.19	1.8e-60	High-affinity nickel-transport protein	7	44-66 | 110-132 | 152-174 | 219-241 | 251-269 | 321-343 | 373-395
			XP_004445884.1	Ni2+-Co2+ transporter (NiCoT) family transition metal uptake transporter	2.A.52.1.8	8.55786e-75	Q7S3L8	Putative uncharacterized protein OS=Neurospora crassa (strain ATCC 24698 / 74-OR23-1A / CBS 708.71 / DSM 1257 / FGSC 987) GN=NCU08225 PE=4 SV=1	53.9432	70.0315	1	NicO	PF03824.19	1.4e-46	High-affinity nickel-transport protein	6	12-34 | 54-76 | 121-143 | 153-171 | 223-245 | 275-297
		2.A.53: The Sulfate Permease (SulP) Family	XP_001245450.1	sulfate permease	2.A.53.1.2	0	P23622	SULFATE PERMEASE II - Neurospora crassa.	49.4598	66.2665	2	Sulfate_transp | STAS	PF00916.23 | PF01740.24	2.1e-107 | 1.6e-07	Sulfate permease family | STAS domain	11	89-111 | 115-137 | 144-161 | 171-190 | 195-217 | 252-271 | 284-306 | 339-361 | 416-438 | 463-485 | 490-508
			XP_001247502.2	sulfate permease	2.A.53.1.2	0	P23622	SULFATE PERMEASE II - Neurospora crassa.	55.0971	70.0243	2	Sulfate_transp | STAS	PF00916.23 | PF01740.24	1.6e-111 | 7.8e-08	Sulfate permease family | STAS domain	11	87-109 | 119-141 | 148-165 | 180-197 | 202-224 | 260-277 | 290-312 | 388-410 | 423-445 | 470-492 | 499-516
			XP_001246337.1	sulfate permease	2.A.53.1.11	4.88379e-135	P53394	Putative sulfate transporter YPR003C OS=Saccharomyces cerevisiae (strain ATCC 204508 / S288c) GN=YPR003C PE=1 SV=1	40.8163	64.2857	2	Sulfate_transp | STAS	PF00916.23 | PF01740.24	3e-79 | 1.4e-16	Sulfate permease family | STAS domain	11	107-126 | 130-152 | 159-181 | 216-238 | 245-264 | 297-319 | 326-348 | 385-407 | 429-451 | 466-488 | 525-547
			XP_001243144.2	sulfate transporter	2.A.53.3.7	0	Q09764	Hypothetical protein C24H6.11c in chromosome I - Schizosaccharomyces pombe (Fission yeast).	45.9527	62.0174	3	Sulfate_transp | cNMP_binding | STAS	PF00916.23 | PF00027.32 | PF01740.24	3.3e-60 | 1.6e-14 | 7.9e-10	Sulfate permease family | Cyclic nucleotide-binding domain | STAS domain	10	286-308 | 320-342 | 375-397 | 409-431 | 451-473 | 480-502 | 547-569 | 589-611 | 621-655 | 676-698
			XP_001247766.1	carbonic anhydrase	2.A.53.3.8	2.24794e-36	Q8F8H7	Carbonic anhydrase (EC 4.2.1.1) - Leptospira interrogans.	38.8601	58.0311	1	Pro_CA	PF00484.22	4.3e-43	Carbonic anhydrase
			XP_001246162.2	sulfate transporter	2.A.53.5.1	5.33873e-65	Q9SL95	Molybdate transporter 1 OS=Arabidopsis thaliana GN=MOT1 PE=2 SV=1	47.1074	67.7686	2	MFS_MOT1 | MFS_MOT1	PF16983.8 | PF16983.8	6.1e-32 | 1.5e-30	Molybdate transporter of MFS superfamily | Molybdate transporter of MFS superfamily	10	20-42 | 49-71 | 91-113 | 120-142 | 157-174 | 176-198 | 259-281 | 294-316 | 326-345 | 386-408
		2.A.54: The Sideroflexin (SFXN) Family (formerly the Mitochondrial Tricarboxylate Carrier (MTC) Family)	XP_001243567.2	tricarboxylate carrier	2.A.54.1.4	4.41036e-121	Q12029	Probable mitochondrial transport protein FSF1 OS=Saccharomyces cerevisiae (strain ATCC 204508 / S288c) GN=FSF1 PE=1 SV=1	57.6023	72.807	1	SFXNs	PF03820.20	8.1e-129	Sideroflexins	3	179-201 | 248-270 | 283-305
		2.A.55: The Metal Ion (Mn2+-iron) Transporter (Nramp) Family	XP_001247746.2	metal ion (Mn2+/Fe2+) transporter	2.A.55.1.6	0	RDH20175.1	natural resistance-associated macrophage protein [Aspergillus niger ATCC 13496]	63.7124	76.087	1	Nramp	PF01566.21	1.7e-90	Natural resistance-associated macrophage protein	11	139-161 | 171-192 | 213-235 | 245-267 | 279-301 | 324-346 | 394-416 | 441-463 | 484-501 | 511-533 | 566-588
		2.A.57: The Equilibrative Nucleoside Transporter (ENT) Family	XP_012214380.1	nucleoside transporter	2.A.57.3.2	1.61091e-78	XP_024740161	hypothetical protein K444DRAFT_523565 [Meliniomyces bicolor E]	52.2184	77.2727	1	Nucleoside_tran	PF01733.21	6.2e-40	Nucleoside transporter	11	49-71 | 86-105 | 118-137 | 142-164 | 185-207 | 227-249 | 288-310 | 325-342 | 363-382 | 397-419 | 432-454
			XP_001238877.1	hypothetical protein CIMG_09899	2.A.57.3.3	6.41937e-21	OXN28687	hypothetical protein CDV57_01388 [Aspergillus fumigatus]	30.9524	51.9231	1	p450	PF00067.25	5.4e-57	Cytochrome P450	1	7-29
			XP_001239487.1	benzoate 4-monooxygenase	2.A.57.3.3	5.29671e-39	OXN28687	hypothetical protein CDV57_01388 [Aspergillus fumigatus]	36.9565	54.3478	1	p450	PF00067.25	3.5e-101	Cytochrome P450	1	2-24
			XP_001240202.2	benzoate 4-monooxygenase cytochrome P450	2.A.57.3.3	4.3071e-113	OXN28687	hypothetical protein CDV57_01388 [Aspergillus fumigatus]	44.8276	65.5172	1	p450	PF00067.25	4.4e-70	Cytochrome P450	1	7-29
			XP_001245240.2	cytochrome P450 oxidoreductase	2.A.57.3.3	9.43234e-30	OXN28687	hypothetical protein CDV57_01388 [Aspergillus fumigatus]	46.6667	66.6667	1	p450	PF00067.25	3.6e-68	Cytochrome P450	1	13-35
			XP_001245421.2	cytochrome P450 monooxygenase	2.A.57.3.3	2.18621e-41	OXN28687	hypothetical protein CDV57_01388 [Aspergillus fumigatus]	33.9623	50.9434	1	p450	PF00067.25	1.4e-63	Cytochrome P450	4	20-42 | 49-71 | 81-100 | 107-129
			XP_001245481.2	cytochrome P450 oxidoreductase	2.A.57.3.3	1.31421e-28	OXN28687	hypothetical protein CDV57_01388 [Aspergillus fumigatus]	36.1111	55.5556	1	p450	PF00067.25	5.9e-75	Cytochrome P450	1	7-29
			XP_001246312.2	cytochrome P450	2.A.57.3.3	6.85364e-24	OXN28687	hypothetical protein CDV57_01388 [Aspergillus fumigatus]	44	68	1	p450	PF00067.25	1.6e-57	Cytochrome P450	1	12-34
			XP_001246382.2	cytochrome P450 family protein	2.A.57.3.3	5.57743e-32	OXN28687	hypothetical protein CDV57_01388 [Aspergillus fumigatus]	45.4545	60.6061	1	p450	PF00067.25	2.1e-67	Cytochrome P450	1	17-36
			XP_001247426.2	cytochrome P450 family protein	2.A.57.3.3	7.7729e-28	OXN28687	hypothetical protein CDV57_01388 [Aspergillus fumigatus]	44.4444	66.6667	1	p450	PF00067.25	1.8e-53	Cytochrome P450	1	7-26
			XP_001247630.1	benzoate 4-monooxygenase cytochrome P450	2.A.57.3.3	1.82479e-44	OXN28687	hypothetical protein CDV57_01388 [Aspergillus fumigatus]	50	65.3846	1	p450	PF00067.25	1.1e-63	Cytochrome P450	1	7-29
			XP_001242241.2	hypothetical protein CIMG_06137	2.A.57.3.3	1.3313e-37	OXN28687	hypothetical protein CDV57_01388 [Aspergillus fumigatus]	33.3333	51.5152	1	p450	PF00067.25	3.9e-58	Cytochrome P450
			XP_001246060.2	benzoate 4-monooxygenase cytochrome P450	2.A.57.3.3	1.33336e-37	OXN28687	hypothetical protein CDV57_01388 [Aspergillus fumigatus]	37.2881	52.5424	1	p450	PF00067.25	1.8e-58	Cytochrome P450
			XP_001245760.2	protein btn1	2.A.57.5.3	3.55099e-79	Q59LX9	Protein BTN1 OS=Candida albicans (strain SC5314 / ATCC MYA-2876) GN=BTN1 PE=3 SV=1	48	59.8194	1	CLN3	PF02487.20	4.2e-162	CLN3 protein	10	38-57 | 72-94 | 99-121 | 136-158 | 163-185 | 195-217 | 300-319 | 369-391 | 396-418 | 438-460
		2.A.59: The Arsenical Resistance-3 (ACR3) Family	XP_001245506.2	arsenical-resistance protein	2.A.59.1.7	1.64448e-93	Q8NQC8	Arsenite efflux pump ACR3 and related permeases OS=Corynebacterium glutamicum (strain ATCC 13032 / DSM 20300 / JCM 1318 / LMG 3730 / NCIMB 10025) GN=Cgl1510 PE=4 SV=1	48.2759	72.4138	1	SBF	PF01758.19	3.1e-52	Sodium Bile acid symporter family	8	50-69 | 79-101 | 122-144 | 181-203 | 216-238 | 258-277 | 289-311 | 350-372
		2.A.66: The Multidrug/Oligosaccharidyl-lipid/Polysaccharide (MOP) Flippase Superfamily	XP_001246463.1	MATE efflux family protein	2.A.66.1.5	1.99143e-120	P38767	HYPOTHETICAL 64.2 KDA PROTEIN IN SLT2-PUT2 INTERGENIC REGION - Saccharomyces cerevisiae (Baker's yeast).	43.3925	58.9744	2	MatE | MatE	PF01554.21 | PF01554.21	3.3e-35 | 8e-20	MatE | MatE	12	197-219 | 234-256 | 276-293 | 308-327 | 340-362 | 372-394 | 415-437 | 447-469 | 490-512 | 527-549 | 562-584 | 590-612
			XP_001244813.2	rft domain-containing protein	2.A.66.3.1	3.56434e-55	P38206	Nuclear division RFT1 protein - Saccharomyces cerevisiae (Baker's yeast).	44.8276	63.1579	1	Rft-1	PF04506.16	1.5e-127	Rft protein	9	15-34 | 118-140 | 217-236 | 257-279 | 361-383 | 396-418 | 428-447 | 454-476 | 522-544
		2.A.67: The Oligopeptide Transporter (OPT) Family	XP_001246086.2	OPT family small oligopeptide transporter	2.A.67.1.2	0	P40900	Sexual differentiation process protein isp4 - Schizosaccharomyces pombe (Fission yeast).	41.9847	64.8855	1	OPT	PF03169.18	1.3e-166	OPT oligopeptide transporter protein	15	112-134 | 139-161 | 218-240 | 244-266 | 287-309 | 329-351 | 363-385 | 434-456 | 489-506 | 516-538 | 545-567 | 599-621 | 668-690 | 710-732 | 745-767
			XP_001247657.2	OPT family small oligopeptide transporter	2.A.67.1.2	0	P40900	Sexual differentiation process protein isp4 - Schizosaccharomyces pombe (Fission yeast).	48.3266	67.4699	1	OPT	PF03169.18	5.9e-180	OPT oligopeptide transporter protein	15	113-135 | 140-159 | 187-206 | 221-243 | 289-311 | 331-353 | 360-382 | 436-458 | 489-511 | 515-537 | 600-622 | 642-664 | 671-689 | 704-726 | 747-769
			XP_001243956.1	OPT superfamily oligopeptide transporter	2.A.67.2.7	1.99607e-147	P53134	Putative oligopeptide transporter YGL114W OS=Saccharomyces cerevisiae (strain ATCC 204508 / S288c) GN=YGL114W PE=1 SV=1	39.5349	65	1	OPT	PF03169.18	4.1e-165	OPT oligopeptide transporter protein	13	65-87 | 97-119 | 126-148 | 178-200 | 279-301 | 330-352 | 376-398 | 492-514 | 593-615 | 625-642 | 649-671 | 691-713 | 768-790
		2.A.69: The Auxin Efflux Carrier (AEC) Family	XP_001243642.1	auxin Efflux Carrier superfamily protein	2.A.69.2.3	0	B8MZ51	Auxin Efflux Carrier superfamily OS=Aspergillus flavus (strain ATCC 200026 / FGSC A1120 / NRRL 3357 / JCM 12722 / SRRC 167) GN=AFLA_083400 PE=4 SV=1	58.794	73.3766	1	Mem_trans	PF03547.21	5.7e-44	Membrane transport protein	8	60-82 | 95-114 | 124-146 | 397-419 | 439-461 | 482-504 | 517-539 | 552-574
		2.A.72: The K+ Uptake Permease (KUP) Family	XP_001247463.2	potassium uptake protein	2.A.72.3.2	7.39981e-163	O74724	POTASSIUM TRANSPORTER - Neurospora crassa.	40.678	59.4524	1	K_trans	PF02705.19	1.2e-170	K+ potassium transporter	11	111-133 | 197-216 | 231-253 | 266-288 | 317-339 | 351-373 | 393-415 | 436-458 | 487-509 | 516-538 | 543-565
		2.A.79: The Threonine/Serine Exporter (ThrE) Family	XP_012214210.1	hypothetical protein CIMG_10463	2.A.79.1.10	4.20257e-152	C4YTQ0	Pheromone-regulated membrane protein 10 OS=Candida albicans (strain WO-1) GN=CAWG_05545 PE=3 SV=1	49.7942	69.5473	2	ThrE | ThrE_2	PF06738.15 | PF12821.10	4.2e-67 | 1.1e-07	Putative threonine/serine exporter | Threonine/Serine exporter, ThrE	9	490-512 | 516-533 | 538-560 | 575-597 | 610-632 | 680-699 | 706-724 | 739-761 | 811-833
		2.A.82: The Organic Solute Transporter (OST) Family	XP_001242172.2	hypothetical protein CIMG_06068	2.A.82.1.3	1.46366e-37	Q9Y519	Transmembrane protein 184B OS=Homo sapiens GN=TMEM184B PE=1 SV=2	38.2979	65.7143	1	Solute_trans_a	PF03619.19	3.6e-96	Organic solute transporter Ostalpha	7	30-52 | 65-87 | 100-117 | 163-185 | 205-227 | 239-261 | 281-303
			XP_001245591.2	hypothetical protein CIMG_05032	2.A.82.1.8	4.12868e-118	Q09906	Transmembrane protein 184 homolog C30D11.06c OS=Schizosaccharomyces pombe (strain 972 / ATCC 24843) OX=284812 GN=SPAC30D11.06c PE=1 SV=1	46.4373	62.8993	1	Solute_trans_a	PF03619.19	2e-92	Organic solute transporter Ostalpha	6	20-42 | 55-77 | 92-114 | 153-172 | 187-209 | 222-244
		2.A.85: The Aromatic Acid Exporter (ArAE) Family	XP_012214275.1	hypothetical protein CIMG_10658	2.A.85.3.4	3.22794e-166	C4QYX5	Protein required for ubiquinone (Coenzyme Q) biosynthesis and for respiratory growth OS=Komagataella pastoris (strain GS115 / ATCC 20864) GN=PAS_chr1-4_0591 PE=4 SV=1	41.6667	66.6667	1	FUSC_2	PF13515.9	2.5e-34	Fusaric acid resistance protein-like	9	94-116 | 137-159 | 174-196 | 203-221 | 236-258 | 680-702 | 706-728 | 735-752 | 772-794
		2.A.89: The Vacuolar Iron Transporter (VIT) Family	XP_001243136.1	calcium transporter	2.A.89.1.1	3.28454e-38	P47818	Protein CCC1 - Saccharomyces cerevisiae (Baker's yeast).	43.3333	62.2222	1	VIT1	PF01988.22	2.4e-63	VIT family	5	81-103 | 107-129 | 210-232 | 237-256 | 276-298
		2.A.90: The Vitamin A Receptor/Transporter (STRA6) Family	XP_001247707.1	steroid alpha reductase	2.A.90.3.2	4.09719e-48	B0WGJ0	Synaptic glycoprotein SC2 OS=Culex quinquefasciatus GN=CpipJ_CPIJ005584 PE=4 SV=1	36.3636	62.963	1	Steroid_dh	PF02544.19	5.2e-32	3-oxo-5-alpha-steroid 4-dehydrogenase	4	164-186 | 196-218 | 239-261 | 266-285
		2.A.94: The Phosphate Permease (Pho1) Family	XP_001242775.1	signal transduction protein Syg1	2.A.94.1.1	8.5441e-58	Q8S403	Putative phosphate transporter 1 - Arabidopsis thaliana (Mouse-ear cress).	62.5	93.75	2	EXS | SPX	PF03124.17 | PF03105.22	4.9e-102 | 2.1e-83	EXS family | SPX domain	7	488-510 | 530-552 | 580-602 | 607-629 | 722-744 | 754-771 | 799-821
			XP_001240365.1	protein-ER retention protein	2.A.94.1.3	9.47677e-70	XP_023450174.1	Protein ERD1 1 [Cercospora beticola]	40	67.5	1	EXS	PF03124.17	3.1e-102	EXS family	3	13-35 | 68-90 | 97-119
		2.A.96: The Acetate Uptake Transporter (AceTr) Family	XP_001240894.1	GPR/FUN34 family protein	2.A.96.1.3	7.35321e-68	Q5B2K4	Putative uncharacterized protein (Acetate permease) OS=Emericella nidulans GN=acpA PE=4 SV=1	59.5331	71.2062	1	Gpr1_Fun34_YaaH	PF01184.22	8.6e-84	GPR1/FUN34/yaaH family	6	77-99 | 109-128 | 141-163 | 178-197 | 204-223 | 238-260
			XP_001248395.2	plasma membrane ammonium transporter Ato3	2.A.96.2.1	4.78558e-27	Q460G9	AlcS OS=Emericella nidulans GN=alcS PE=4 SV=1	50	70.3704	1	Gpr1_Fun34_YaaH	PF01184.22	5.8e-31	GPR1/FUN34/yaaH family	6	61-83 | 93-115 | 122-144 | 159-181 | 188-210 | 225-244
		2.A.97: The Mitochondrial Inner Membrane K+/H+ and Ca2+/H+ Exchanger (LetM1) Family	XP_001240436.1	MRS7 family protein	2.A.97.1.4	2.1279e-104	Q06493	LETM1 domain-containing protein YLH47, mitochondrial OS=Saccharomyces cerevisiae GN=YLH47 PE=1 SV=1	46.9101	67.6966	1	LETM1_RBD	PF07766.16	1.9e-87	LETM1-like, RBD	1	212-234
		2.A.100: The Ferroportin (Fpn) Family	XP_001248085.2	iron-regulated transporter	2.A.100.1.3	7.01652e-56	O80905	Putative uncharacterized protein At2g38460 OS=Arabidopsis thaliana GN=At2g38460 PE=2 SV=1	41.6667	58.3333	1	FPN1	PF06963.15	3e-118	Ferroportin1 (FPN1)	7	53-75 | 105-124 | 134-156 | 186-208 | 285-307 | 342-364 | 436-458
		2.A.105: The Mitochondrial Pyruvate Carrier (MPC) Family	XP_001239966.1	hypothetical protein CIMG_09587	2.A.105.1.1	9.70966e-39	P53157	Mitochondrial pyruvate carrier 1 OS=Saccharomyces cerevisiae (strain ATCC 204508 / S288c) GN=FMP37 PE=1 SV=1	64.3678	78.1609	1	MPC	PF03650.16	1.6e-33	Mitochondrial pyruvate carriers
			XP_001239088.1	hypothetical protein CIMG_10110	2.A.105.1.12	2.28713e-111	C4JL76	Putative uncharacterized protein OS=Uncinocarpus reesii (strain UAMH 1704) GN=UREG_03584 PE=4 SV=1	82.7225	86.911	1	MPC	PF03650.16	3e-45	Mitochondrial pyruvate carriers	1	114-136
		2.A.106: The Ca2+:H+ Antiporter-2 (CaCA2) Family	XP_001246593.1	hypothetical protein CIMG_00364	2.A.106.2.5	8.53608e-103	B2WDS4	Transmembrane protein PFT27 OS=Pyrenophora tritici-repentis (strain Pt-1C-BFP) GN=PTRG_08297 PE=4 SV=1	53.1646	75.6757	2	UPF0016 | UPF0016	PF01169.22 | PF01169.22	1.2e-21 | 8.6e-19	Uncharacterized protein family UPF0016 | Uncharacterized protein family UPF0016	5	288-310 | 320-337 | 427-449 | 469-491 | 498-520
		2.A.108: The Iron/Lead Transporter (ILT) Family	XP_001243655.2	hypothetical protein CIMG_03096	2.A.108.1.1	1.73048e-47	P38993	IRON TRANSPORT MULTICOPPER OXIDASE FET3 PRECURSOR (EC 1.-.-.-) - Saccharomyces cerevisiae (Baker's yeast).	50	70.8333	1	Cu-oxidase_2	PF07731.17	6.9e-39	Multicopper oxidase	1	178-200
			XP_001246746.2	laccase IV	2.A.108.1.4	1.00227e-54	P43561	Iron transport multicopper oxidase FET5 precursor (EC 1.-.-.-) - Saccharomyces cerevisiae (Baker's yeast).	37.931	55.1724	3	Cu-oxidase_3 | Cu-oxidase_2 | Cu-oxidase	PF07732.18 | PF07731.17 | PF00394.25	1.9e-42 | 2.4e-30 | 1.3e-14	Multicopper oxidase | Multicopper oxidase | Multicopper oxidase	1	88-110
			XP_012213974.1	multicopper oxidase	2.A.108.1.5	5.67583e-37	Q09920	Iron transport multicopper oxidase fio1 precursor (EC 1.-.-.-) - Schizosaccharomyces pombe (Fission yeast).	46.1538	61.5385	3	Cu-oxidase_3 | Cu-oxidase_2 | Cu-oxidase	PF07732.18 | PF07731.17 | PF00394.25	4.1e-41 | 2.8e-32 | 1.3e-25	Multicopper oxidase | Multicopper oxidase | Multicopper oxidase
		2.A.121: The Sulfate Transporter (CysZ) Family	XP_001242208.1	hypothetical protein CIMG_06104	2.A.121.2.4	2.31079e-81	F9FCI2	Uncharacterized protein OS=Fusarium oxysporum (strain Fo5176) GN=FOXB_04110 PE=4 SV=1	51.9841	69.8413	1	EI24	PF07264.14	2.7e-15	Etoposide-induced protein 2.4 (EI24)	5	15-37 | 50-72 | 82-104 | 168-190 | 232-254
			XP_001248057.1	hypothetical protein CIMG_01828	2.A.121.2.6	4.37826e-82	Q6MVD5	Putative uncharacterized protein B13D15.090 OS=Neurospora crassa GN=B13D15.090 PE=4 SV=1	52.381	73.0159	1	EI24	PF07264.14	1.2e-11	Etoposide-induced protein 2.4 (EI24)	4	57-79 | 86-105 | 181-203 | 238-260
		2.A.126: The Fatty Acid Exporter (FAX) Family	XP_001245178.1	transmembrane 14C domain-containing protein	2.A.126.1.9	1.9075e-29	Q2HE27	Putative uncharacterized protein OS=Chaetomium globosum (strain ATCC 6205 / CBS 148.51 / DSM 1962 / NBRC 6347 / NRRL 1970) GN=CHGG_01527 PE=4 SV=1	70.8333	83.3333	1	Tmemb_14	PF03647.16	6.6e-22	Transmembrane proteins 14C	1	85-104
		2.A.128: The Multidrug Resistance Exporter VanZ (VanZ) Family	XP_001244358.1	VanZ domain-containing protein	2.A.128.1.18	5.73059e-52	KXH51551.1	VanZ like family protein [Colletotrichum nymphaeae SA-01]	49.2754	63.7681	1	VanZ	PF04892.15	5.3e-08	VanZ like family	4	7-26 | 46-63 | 70-89 | 104-121
	2.D: Transcompartment Lipid Carrier	2.D.1: The PI4P/PS Counter Transporter (P/P-CT) Family	XP_001248315.1	oxysterol-binding protein	2.D.1.1.2	7.62542e-32	Q9BZF1	Oxysterol-binding protein-related protein 8 OS=Homo sapiens GN=OSBPL8 PE=1 SV=3	37.5	56.25	1	Oxysterol_BP	PF01237.21	1.3e-34	Oxysterol-binding protein
			XP_001244206.1	oxysterol-binding protein	2.D.1.1.3	3.12151e-28	Q02201	Oxysterol-binding protein homolog 6 OS=Saccharomyces cerevisiae (strain ATCC 204508 / S288c) GN=OSH6 PE=1 SV=1	40	60	1	Oxysterol_BP	PF01237.21	2.5e-52	Oxysterol-binding protein
			XP_001245036.2	oxysterol-binding protein	2.D.1.1.4	1.53467e-140	P38755	Oxysterol-binding protein homolog 7 OS=Saccharomyces cerevisiae (strain ATCC 204508 / S288c) GN=OSH7 PE=1 SV=1	53.1969	68.798	1	Oxysterol_BP	PF01237.21	3.1e-69	Oxysterol-binding protein
			XP_001248263.1	oxysterol-binding protein	2.D.1.1.6	0	N4TIW3	Oxysterol-binding protein like protein 3 OS=Fusarium oxysporum f. sp. cubense (strain race 1) GN=FOC1_g10012768 PE=4 SV=1	45.2941	60.6061	2	Oxysterol_BP | PH_8	PF01237.21 | PF15409.9	1.3e-122 | 1.8e-38	Oxysterol-binding protein | Pleckstrin homology domain
			XP_001240563.1	oxysterol-binding protein	2.D.1.1.9	5.93669e-71	Q9VC05	Oxysterol-binding protein OS=Drosophila melanogaster GN=Osbp PE=1 SV=1	55.1724	72.4138	3	Oxysterol_BP | Ank_5 | PH	PF01237.21 | PF13857.9 | PF00169.32	1.4e-139 | 2.1e-12 | 5e-11	Oxysterol-binding protein | Ankyrin repeats (many copies) | PH domain
3: Primary Active Transporters	3.A: P-P-bond-hydrolysis-driven transporters	3.A.1: The ATP-binding Cassette (ABC) Superfamily	XP_001240101.2	thiamine biosynthesis protein	3.A.1.17.3	3.78618e-29	P44658	Putative thiamine biosynthesis protein HI0357 - Haemophilus influenzae.	66.6667	86.6667	1	NMT1	PF09084.14	2.6e-80	NMT1/THI5 like
			XP_001239292.2	translation initiation factor RLI1	3.A.1.31.3	0	KZV12328	RLI1 [Saccharomyces cerevisiae]	75.9934	87.7483	4	ABC_tran | ABC_tran | RLI | Fer4	PF00005.30 | PF00005.30 | PF04068.18 | PF00037.30	3.5e-17 | 6.4e-16 | 3.1e-14 | 7.9e-05	ABC transporter | ABC transporter | Possible Fer4-like domain in RNase L inhibitor, RLI | 4Fe-4S binding domain
			XP_004446235.1	elongation factor 3, variant 1	3.A.1.121.7	3.3676e-50	Q389P2	ATP-binding cassette protein, putative OS=Trypanosoma brucei brucei (strain 927/4 GUTat10.1) OX=185431 GN=Tb10.329.0040 PE=4 SV=1	68	80	3	4HB | ABC_tran | ABC_tran	PF17947.4 | PF00005.30 | PF00005.30	9.4e-30 | 4.2e-24 | 2.2e-19	Four helical bundle domain | ABC transporter | ABC transporter
			XP_004446236.1	elongation factor 3, variant 2	3.A.1.121.7	6.67954e-50	Q389P2	ATP-binding cassette protein, putative OS=Trypanosoma brucei brucei (strain 927/4 GUTat10.1) OX=185431 GN=Tb10.329.0040 PE=4 SV=1	68	80	3	4HB | ABC_tran | ABC_tran	PF17947.4 | PF00005.30 | PF00005.30	8.3e-30 | 3.6e-24 | 1.9e-19	Four helical bundle domain | ABC transporter | ABC transporter
			XP_004446234.1	elongation factor 3	3.A.1.121.7	5.26017e-50	Q389P2	ATP-binding cassette protein, putative OS=Trypanosoma brucei brucei (strain 927/4 GUTat10.1) OX=185431 GN=Tb10.329.0040 PE=4 SV=1	68	80	3	4HB | ABC_tran | ABC_tran	PF17947.4 | PF00005.30 | PF00005.30	9.6e-30 | 4.4e-24 | 2.2e-19	Four helical bundle domain | ABC transporter | ABC transporter
			XP_001239067.2	mRNA-nucleus export ATPase	3.A.1.121.9	4.41605e-39	Q9NUQ8	ATP-binding cassette sub-family F member 3 OS=Homo sapiens OX=9606 GN=ABCF3 PE=1 SV=2	75	90	2	ABC_tran | ABC_tran	PF00005.30 | PF00005.30	1.4e-25 | 5.5e-17	ABC transporter | ABC transporter
			XP_001244777.1	ATP-binding cassette, subfamily F, member 3	3.A.1.121.9	0	Q9NUQ8	ATP-binding cassette sub-family F member 3 OS=Homo sapiens OX=9606 GN=ABCF3 PE=1 SV=2	58.8235	75	3	ABC_tran | ABC_tran | ABC_tran_Xtn	PF00005.30 | PF00005.30 | PF12848.10	1.8e-22 | 1.3e-21 | 4e-21	ABC transporter | ABC transporter | ABC transporter
			XP_001242200.1	ABC transporter ATP-binding protein ARB1	3.A.1.121.10	0	Q9FJH6	ABC transporter F family member 1 OS=Arabidopsis thaliana OX=3702 GN=ABCF1 PE=2 SV=1	55.8824	73.5294	3	ABC_tran | ABC_tran_Xtn | ABC_tran	PF00005.30 | PF12848.10 | PF00005.30	1.4e-22 | 2.2e-21 | 8.1e-21	ABC transporter | ABC transporter | ABC transporter
			XP_001242681.1	cytosolic Fe-S cluster assembly factor CFD1	3.A.1.132.3	6.08342e-29	A0L4L0	Putative uncharacterized protein - Magnetococcus sp. (strain MC-1).	52.1739	69.5652	2	ParA | ParA	PF10609.12 | PF10609.12	1e-57 | 2.2e-24	NUBPL iron-transfer P-loop NTPase | NUBPL iron-transfer P-loop NTPase
			XP_001246544.1	cytosolic Fe-S cluster assembly factor NBP35	3.A.1.132.3	3.36005e-39	A0L4L0	Putative uncharacterized protein - Magnetococcus sp. (strain MC-1).	50	64.2857	1	ParA	PF10609.12	2.4e-96	NUBPL iron-transfer P-loop NTPase
			XP_001247607.1	nucleotide binding protein	3.A.1.132.3	3.54673e-50	A0L4L0	Putative uncharacterized protein - Magnetococcus sp. (strain MC-1).	46.875	71.875	1	ParA	PF10609.12	1.6e-80	NUBPL iron-transfer P-loop NTPase
			XP_001246263.2	ABC multidrug transporter Mdr1	3.A.1.201.10	0	B0Y3B6	ABC multidrug transporter Mdr1 OS=Aspergillus fumigatus (strain CEA10 / CBS 144.89 / FGSC A1163) GN=AFUB_053630 PE=4 SV=1	43.9689	66.6667	4	ABC_membrane | ABC_membrane | ABC_tran | ABC_tran	PF00664.26 | PF00664.26 | PF00005.30 | PF00005.30	1.6e-47 | 4.6e-34 | 6.8e-31 | 8.3e-26	ABC transporter transmembrane region | ABC transporter transmembrane region | ABC transporter | ABC transporter	9	35-57 | 88-110 | 173-195 | 252-274 | 287-309 | 691-713 | 734-756 | 814-836 | 841-859
			XP_001247009.1	multidrug resistance protein	3.A.1.201.10	0	B0Y3B6	ABC multidrug transporter Mdr1 OS=Aspergillus fumigatus (strain CEA10 / CBS 144.89 / FGSC A1163) GN=AFUB_053630 PE=4 SV=1	48.75	66.3043	4	ABC_membrane | ABC_membrane | ABC_tran | ABC_tran	PF00664.26 | PF00664.26 | PF00005.30 | PF00005.30	3.4e-59 | 2.5e-46 | 2.8e-33 | 4.3e-31	ABC transporter transmembrane region | ABC transporter transmembrane region | ABC transporter | ABC transporter	12	80-102 | 127-149 | 201-220 | 224-246 | 306-328 | 343-365 | 720-742 | 767-789 | 843-862 | 867-884 | 948-970 | 985-1007
			XP_001242301.1	multidrug resistance protein MDR	3.A.1.201.27	0	Q9HGT5	Multidrug resistance protein MDR OS=Trichophyton rubrum GN=TratrD PE=4 SV=2	73.2513	84.9115	4	ABC_membrane | ABC_membrane | ABC_tran | ABC_tran	PF00664.26 | PF00664.26 | PF00005.30 | PF00005.30	9.2e-52 | 2.1e-49 | 2.2e-32 | 1.9e-31	ABC transporter transmembrane region | ABC transporter transmembrane region | ABC transporter | ABC transporter	12	99-121 | 152-174 | 226-245 | 250-272 | 330-352 | 362-384 | 772-794 | 820-842 | 888-910 | 920-942 | 1002-1024 | 1034-1056
			XP_001241149.2	ABC a-pheromone efflux pump AtrD	3.A.1.201.28	7.16035e-121	I0J0H5	ABC protein OS=Coptis japonica GN=Cjabcb2 PE=2 SV=1	44.5545	61.4719	4	ABC_membrane | ABC_membrane | ABC_tran | ABC_tran	PF00664.26 | PF00664.26 | PF00005.30 | PF00005.30	6.2e-42 | 1.5e-37 | 1.3e-26 | 3.5e-26	ABC transporter transmembrane region | ABC transporter transmembrane region | ABC transporter | ABC transporter	10	41-63 | 91-113 | 161-183 | 187-209 | 271-293 | 760-782 | 802-824 | 880-902 | 989-1011 | 1021-1043
			XP_001242956.1	ABC multidrug transporter Mdr4	3.A.1.201.38	0	RZR67818	hypothetical protein I1G_00004942 [Pochonia chlamydosporia 123]	50	71.7949	4	ABC_membrane | ABC_membrane | ABC_tran | ABC_tran	PF00664.26 | PF00664.26 | PF00005.30 | PF00005.30	5.3e-48 | 1.2e-43 | 1.4e-30 | 2.2e-30	ABC transporter transmembrane region | ABC transporter transmembrane region | ABC transporter | ABC transporter	11	71-93 | 126-148 | 198-217 | 222-244 | 301-323 | 338-360 | 763-785 | 819-841 | 893-915 | 919-941 | 1000-1022
			XP_001247659.2	ABC multidrug transporter	3.A.1.201.38	0	RZR67818	hypothetical protein I1G_00004942 [Pochonia chlamydosporia 123]	51.2415	70.8804	4	ABC_membrane | ABC_membrane | ABC_tran | ABC_tran	PF00664.26 | PF00664.26 | PF00005.30 | PF00005.30	2.1e-50 | 6.2e-45 | 5.6e-32 | 5.2e-31	ABC transporter transmembrane region | ABC transporter transmembrane region | ABC transporter | ABC transporter	11	40-62 | 97-119 | 169-188 | 193-215 | 272-294 | 741-763 | 784-806 | 862-884 | 891-913 | 971-993 | 1006-1028
			XP_012213881.1	divalent anion:Na+ symporter (DASS) family transporter	3.A.1.201.38	0	RZR67818	hypothetical protein I1G_00004942 [Pochonia chlamydosporia 123]	56.1424	72.093	3	Na_sulph_symp | SPX | SPX	PF00939.22 | PF03105.22 | PF03105.22	4.7e-32 | 2.7e-24 | 1.2e-13	Sodium:sulfate symporter transmembrane region | SPX domain | SPX domain	12	399-421 | 434-456 | 483-505 | 535-557 | 572-591 | 612-634 | 654-673 | 678-700 | 710-732 | 745-767 | 793-815 | 836-858
			XP_001245478.1	peroxisomal ABC transporter	3.A.1.203.6	4.25995e-156	P41909	Peroxisomal long-chain fatty acid import protein 2 OS=Saccharomyces cerevisiae GN=PXA1 PE=1 SV=2	49.2537	70.1493	2	ABC_membrane_2 | ABC_tran	PF06472.18 | PF00005.30	2.2e-90 | 3.3e-13	ABC transporter transmembrane region 2 | ABC transporter	4	38-60 | 167-189 | 204-226 | 405-427
			XP_001242014.1	ABC fatty acid transporter	3.A.1.203.7	0	Q9UBJ2	ATP-binding cassette sub-family D member 2 OS=Homo sapiens GN=ABCD2 PE=1 SV=1	44.8758	65.2174	2	ABC_membrane_2 | ABC_tran	PF06472.18 | PF00005.30	5.7e-104 | 2.3e-20	ABC transporter transmembrane region 2 | ABC transporter
			XP_001240845.1	ABC transporter	3.A.1.204.9	3.69411e-178	P25371	Probable ATP-dependent permease OS=Saccharomyces cerevisiae GN=ADP1 PE=1 SV=2	48.7844	65.7025	3	ABC2_membrane | ABC_tran | ABC2_membrane_7	PF01061.27 | PF00005.30 | PF19055.3	4.9e-39 | 1.1e-24 | 4e-07	ABC-2 type transporter | ABC transporter | ABC-2 type transporter	7	317-339 | 845-867 | 877-899 | 928-950 | 960-982 | 989-1011 | 1073-1095
			XP_001245003.2	ABC transporter	3.A.1.204.23	1.69339e-109	H9BZ66	ABCG1 OS=Petunia hybrida PE=4 SV=1	43.9024	66.2602	3	ABC2_membrane | ABC_tran | ABC2_membrane_7	PF01061.27 | PF00005.30 | PF19055.3	5.4e-31 | 2.5e-25 | 4e-08	ABC-2 type transporter | ABC transporter | ABC-2 type transporter	6	368-390 | 402-424 | 450-472 | 484-506 | 521-540 | 606-628
			XP_001242727.2	ABC transporter	3.A.1.205.6	0	Q8X0Z3	ABC transporter - Cryptococcus neoformans (Filobasidiella neoformans).	49.2637	67.1352	7	ABC2_membrane | ABC2_membrane | PDR_CDR | ABC_tran | ABC_tran | ABC_trans_N | ABC2_membrane_7	PF01061.27 | PF01061.27 | PF06422.15 | PF00005.30 | PF00005.30 | PF14510.9 | PF19055.3	9.7e-42 | 4e-37 | 3e-20 | 3.8e-18 | 7.2e-14 | 4.1e-12 | 3.1e-07	ABC-2 type transporter | ABC-2 type transporter | CDR ABC transporter | ABC transporter | ABC transporter | ABC-transporter N-terminal | ABC-2 type transporter	12	525-544 | 557-579 | 599-621 | 626-648 | 663-685 | 692-711 | 771-793 | 1220-1237 | 1266-1288 | 1300-1322 | 1326-1348 | 1452-1474
			XP_001240143.1	ABC transporter	3.A.1.205.7	0	P78577	AtrB - Aspergillus nidulans.	43.8218	65.7143	8	ABC2_membrane | ABC2_membrane | PDR_CDR | ABC_tran | ABC_tran | ABC_trans_N | ABC2_membrane_7 | ABC2_membrane_7	PF01061.27 | PF01061.27 | PF06422.15 | PF00005.30 | PF00005.30 | PF14510.9 | PF19055.3 | PF19055.3	9e-48 | 1.1e-34 | 2.4e-24 | 1.9e-18 | 1e-15 | 4.7e-11 | 1.1e-07 | 9.1e-07	ABC-2 type transporter | ABC-2 type transporter | CDR ABC transporter | ABC transporter | ABC transporter | ABC-transporter N-terminal | ABC-2 type transporter | ABC-2 type transporter	11	537-559 | 571-593 | 613-635 | 648-670 | 680-699 | 783-805 | 1214-1236 | 1287-1309 | 1324-1343 | 1356-1378 | 1479-1501
			XP_001248145.2	ABC efflux transporter	3.A.1.205.18	1.68387e-99	Q94A18	ABC transporter G family member 29 OS=Arabidopsis thaliana GN=ABCG29 PE=2 SV=2	48.2213	66.7984	6	ABC2_membrane | ABC_tran | ABC_tran | ABC2_membrane | ABC2_membrane_7 | ABC2_membrane_7	PF01061.27 | PF00005.30 | PF00005.30 | PF01061.27 | PF19055.3 | PF19055.3	5.5e-27 | 8.6e-25 | 8.2e-23 | 6.9e-22 | 2.6e-08 | 3e-06	ABC-2 type transporter | ABC transporter | ABC transporter | ABC-2 type transporter | ABC-2 type transporter | ABC-2 type transporter	11	401-423 | 488-507 | 517-539 | 546-568 | 640-662 | 1046-1065 | 1080-1102 | 1125-1147 | 1157-1179 | 1186-1208 | 1272-1294
			XP_001246762.2	ABC transporter	3.A.1.205.27	0	F2SHL1	Uncharacterized protein OS=Trichophyton rubrum (strain ATCC MYA-4607 / CBS 118892) GN=TERG_02508 PE=3 SV=2	70.5688	82.5397	7	ABC2_membrane | ABC2_membrane | PDR_CDR | ABC_tran | ABC_trans_N | ABC_tran | ABC2_membrane_7	PF01061.27 | PF01061.27 | PF06422.15 | PF00005.30 | PF14510.9 | PF00005.30 | PF19055.3	3.4e-39 | 3.1e-36 | 6.6e-26 | 4.1e-18 | 4e-17 | 1.7e-16 | 5.7e-08	ABC-2 type transporter | ABC-2 type transporter | CDR ABC transporter | ABC transporter | ABC-transporter N-terminal | ABC transporter | ABC-2 type transporter	13	514-536 | 543-565 | 605-627 | 640-662 | 667-689 | 770-792 | 1191-1213 | 1226-1245 | 1278-1300 | 1307-1329 | 1364-1386 | 1461-1483 | 1498-1515
			XP_001239472.1	ABC transporter CDR4	3.A.1.205.32	0	F2SG60	ABC multidrug transporter MDR3 OS=Trichophyton rubrum (strain ATCC MYA-4607 / CBS 118892) OX=559305 GN=MDR3 PE=2 SV=3	56.5753	75.7576	7	ABC2_membrane | ABC2_membrane | PDR_CDR | ABC_trans_N | ABC_tran | ABC_tran | ABC2_membrane_7	PF01061.27 | PF01061.27 | PF06422.15 | PF14510.9 | PF00005.30 | PF00005.30 | PF19055.3	1.3e-47 | 1.7e-43 | 7.6e-35 | 3.5e-19 | 1.2e-16 | 5.3e-16 | 9.8e-06	ABC-2 type transporter | ABC-2 type transporter | CDR ABC transporter | ABC-transporter N-terminal | ABC transporter | ABC transporter | ABC-2 type transporter	11	485-507 | 519-541 | 561-583 | 595-614 | 624-646 | 736-758 | 1192-1214 | 1239-1261 | 1281-1303 | 1315-1337 | 1431-1450
			XP_001247647.1	pleiotropic drug resistance family protein	3.A.1.205.32	0	F2SG60	ABC multidrug transporter MDR3 OS=Trichophyton rubrum (strain ATCC MYA-4607 / CBS 118892) OX=559305 GN=MDR3 PE=2 SV=3	78.4447	88.1992	7	ABC2_membrane | ABC2_membrane | PDR_CDR | ABC_trans_N | ABC_tran | ABC_tran | ABC2_membrane_7	PF01061.27 | PF01061.27 | PF06422.15 | PF14510.9 | PF00005.30 | PF00005.30 | PF19055.3	8.3e-48 | 5.4e-45 | 7e-31 | 4.4e-18 | 2.9e-17 | 5.5e-16 | 1e-05	ABC-2 type transporter | ABC-2 type transporter | CDR ABC transporter | ABC-transporter N-terminal | ABC transporter | ABC transporter | ABC-2 type transporter	12	535-557 | 570-592 | 612-634 | 647-669 | 674-696 | 783-805 | 1202-1224 | 1237-1259 | 1285-1307 | 1327-1346 | 1361-1383 | 1476-1498
			XP_001240797.2	ABC multidrug transporter	3.A.1.208.3	0	P53049	Oligomycin resistance ATP-dependent permease YOR1 - Saccharomyces cerevisiae (Baker's yeast).	40.7285	70.7317	4	ABC_membrane | ABC_tran | ABC_membrane | ABC_tran	PF00664.26 | PF00005.30 | PF00664.26 | PF00005.30	1.5e-36 | 3.8e-28 | 1.3e-17 | 2.6e-16	ABC transporter transmembrane region | ABC transporter | ABC transporter transmembrane region | ABC transporter	9	354-376 | 381-403 | 462-484 | 494-516 | 881-903 | 918-940 | 996-1013 | 1017-1036 | 1101-1123
			XP_001242271.1	cadmium factor	3.A.1.208.11	0	P39109	Metal resistance protein YCF1 (Yeast cadmium factor 1) - Saccharomyces cerevisiae (Baker's yeast).	49.8044	67.2751	4	ABC_membrane | ABC_membrane | ABC_tran | ABC_tran	PF00664.26 | PF00664.26 | PF00005.30 | PF00005.30	2.5e-44 | 5.2e-36 | 6.9e-29 | 6.4e-19	ABC transporter transmembrane region | ABC transporter transmembrane region | ABC transporter | ABC transporter	12	51-73 | 85-107 | 122-144 | 151-173 | 183-200 | 338-360 | 437-459 | 523-545 | 560-582 | 963-985 | 1005-1027 | 1093-1115
			XP_001241670.1	ABC bile acid transporter	3.A.1.208.12	0	P32386	ATP-dependent bile acid permease - Saccharomyces cerevisiae (Baker's yeast).	54.8673	76.3158	4	ABC_tran | ABC_membrane | ABC_tran | ABC_membrane	PF00005.30 | PF00664.26 | PF00005.30 | PF00664.26	1.9e-28 | 5.7e-27 | 8.6e-16 | 2.9e-12	ABC transporter | ABC transporter transmembrane region | ABC transporter | ABC transporter transmembrane region	18	10-31 | 73-95 | 110-129 | 136-158 | 173-192 | 269-291 | 318-340 | 419-441 | 451-473 | 532-554 | 558-580 | 943-965 | 1009-1031 | 1083-1105 | 1109-1131 | 1144-1163 | 1193-1215 | 1222-1241
			XP_001242794.1	ATP-dependent bile acid permease	3.A.1.208.12	0	P32386	ATP-dependent bile acid permease - Saccharomyces cerevisiae (Baker's yeast).	57.5758	77.7778	4	ABC_membrane | ABC_tran | ABC_tran | ABC_membrane	PF00664.26 | PF00005.30 | PF00005.30 | PF00664.26	1e-30 | 1.6e-30 | 5.2e-20 | 2.7e-18	ABC transporter transmembrane region | ABC transporter | ABC transporter | ABC transporter transmembrane region	16	23-45 | 109-131 | 141-163 | 176-195 | 205-222 | 310-332 | 352-374 | 466-488 | 492-514 | 573-595 | 1006-1028 | 1081-1103 | 1162-1184 | 1189-1211 | 1273-1295 | 1302-1324
			XP_001240132.1	ABC multidrug transporter	3.A.1.208.41	0	K0E4D9	EcdL OS=Aspergillus rugulosus GN=ecdL PE=4 SV=1	44.4444	66.6667	4	ABC_tran | ABC_membrane | ABC_tran | ABC_membrane	PF00005.30 | PF00664.26 | PF00005.30 | PF00664.26	9.7e-27 | 4.1e-24 | 9.2e-19 | 3.5e-08	ABC transporter | ABC transporter transmembrane region | ABC transporter | ABC transporter transmembrane region	16	35-57 | 69-91 | 101-123 | 130-147 | 162-181 | 277-299 | 309-331 | 392-411 | 415-437 | 498-520 | 540-562 | 914-948 | 963-985 | 1041-1060 | 1064-1086 | 1149-1171
			XP_004445935.1	hypothetical protein CIMG_12872	3.A.1.208.41	0	K0E4D9	EcdL OS=Aspergillus rugulosus GN=ecdL PE=4 SV=1	40.4624	67.7419	3	ABC_membrane | ABC_tran | ABC_tran	PF00664.26 | PF00005.30 | PF00005.30	1.8e-29 | 3e-22 | 9.3e-21	ABC transporter transmembrane region | ABC transporter | ABC transporter	12	31-53 | 66-88 | 93-115 | 127-149 | 154-171 | 252-274 | 303-320 | 471-493 | 508-530 | 872-894 | 909-931 | 1093-1115
			XP_001247950.2	iron-sulfur clusters transporter atm1, mitochondrial	3.A.1.210.1	0	P40416	Mitochondrial transporter ATM1 precursor - Saccharomyces cerevisiae (Baker's yeast).	58.0793	73.4756	2	ABC_membrane | ABC_tran	PF00664.26 | PF00005.30	2.3e-42 | 9.1e-35	ABC transporter transmembrane region | ABC transporter	5	125-147 | 157-179 | 240-262 | 277-299 | 355-377
			XP_001244126.2	vacuolar ABC heavy metal transporter	3.A.1.210.2	5.24927e-135	Q02592	Heavy metal tolerance protein precursor - Schizosaccharomyces pombe (Fission yeast).	50.655	70.3057	2	ABC_tran | ABC_membrane	PF00005.30 | PF00664.26	2.3e-32 | 3.6e-23	ABC transporter | ABC transporter transmembrane region	8	15-34 | 55-77 | 92-110 | 117-139 | 149-168 | 388-410 | 414-433 | 503-525
			XP_001245124.2	heavy metal tolerance protein	3.A.1.210.2	0	Q02592	Heavy metal tolerance protein precursor - Schizosaccharomyces pombe (Fission yeast).	51.7857	72.3926	2	ABC_membrane | ABC_tran	PF00664.26 | PF00005.30	2.1e-36 | 5.6e-31	ABC transporter transmembrane region | ABC transporter	8	26-48 | 97-119 | 129-148 | 160-182 | 212-234 | 441-463 | 467-486 | 558-577
			XP_001248967.2	polysaccharide synthase Cps1	3.A.1.210.2	4.2421e-68	Q02592	Heavy metal tolerance protein precursor - Schizosaccharomyces pombe (Fission yeast).	40.081	62.1849	3	Glyco_tranf_2_3 | ABC_tran | ABC_membrane	PF13641.9 | PF00005.30 | PF00664.26	4.8e-37 | 8.2e-34 | 1.3e-06	Glycosyltransferase like family 2 | ABC transporter | ABC transporter transmembrane region	6	5-22 | 308-330 | 340-359 | 372-394 | 578-600 | 607-626
			XP_012213632.1	hypothetical protein CIMG_03978	3.A.1.210.2	5.66066e-68	Q02592	Heavy metal tolerance protein precursor - Schizosaccharomyces pombe (Fission yeast).	42.1739	63.3745	1	ABC_tran	PF00005.30	6e-32	ABC transporter	3	171-193 | 203-225 | 285-307
			XP_001241217.2	hypothetical protein CIMG_08380	3.A.1.210.2	1.76823e-58	Q02592	Heavy metal tolerance protein precursor - Schizosaccharomyces pombe (Fission yeast).	48.2759	68.3721	1	ABC_tran	PF00005.30	1.1e-26	ABC transporter
			XP_001241580.2	polysaccharide synthase Cps1	3.A.1.210.2	6.22266e-60	Q02592	Heavy metal tolerance protein precursor - Schizosaccharomyces pombe (Fission yeast).	40	61.991	3	Glyco_tranf_2_3 | ABC_tran | ABC_membrane	PF13641.9 | PF00005.30 | PF00664.26	9.7e-41 | 2.3e-28 | 2.3e-10	Glycosyltransferase like family 2 | ABC transporter | ABC transporter transmembrane region
			XP_001248405.2	ATP-binding cassette	3.A.1.210.2	7.8297e-71	Q02592	Heavy metal tolerance protein precursor - Schizosaccharomyces pombe (Fission yeast).	51.2097	68.4211	1	ABC_tran	PF00005.30	5.9e-26	ABC transporter
			XP_001242728.2	ABC transporter	3.A.1.211.19	1.24192e-97	Q8T6J5	ABC transporter A family member 2 OS=Dictyostelium discoideum GN=abcA2 PE=3 SV=1	41.784	62.5	4	ABC_tran | ABC_tran | ABC2_membrane_3 | ABC2_membrane_3	PF00005.30 | PF00005.30 | PF12698.10 | PF12698.10	2.4e-25 | 7.5e-20 | 2.8e-17 | 3.4e-11	ABC transporter | ABC transporter | ABC-2 family transporter protein | ABC-2 family transporter protein	14	20-42 | 228-250 | 287-309 | 316-338 | 342-364 | 371-393 | 413-435 | 817-839 | 988-1010 | 1030-1052 | 1065-1087 | 1094-1116 | 1131-1153 | 1174-1196
			XP_001248653.1	ATP-dependent permease MDL1	3.A.1.212.3	0	F2RYR3	ABC multidrug transporter Mdr2 OS=Trichophyton tonsurans (strain CBS 112818) GN=TESG_03905 PE=4 SV=1	77.5887	86.383	2	ABC_membrane | ABC_tran	PF00664.26 | PF00005.30	1.8e-50 | 3.9e-35	ABC transporter transmembrane region | ABC transporter	5	180-202 | 227-249 | 327-349 | 410-432 | 439-461
		3.A.2: The H+- or Na+-translocating F-type, V-type and A-type ATPase (F-ATPase) Superfamily	XP_001242378.1	ATP synthase subunit beta, mitochondrial	3.A.2.1.3	0	P00830	ATP SYNTHASE BETA CHAIN, MITOCHONDRIAL PRECURSOR (EC 3.6.1.34) - Saccharomyces cerevisiae (Baker's yeast).	77.7778	86.2626	2	ATP-synt_ab | ATP-synt_ab_N	PF00006.28 | PF02874.26	3.1e-61 | 1.5e-22	ATP synthase alpha/beta family, nucleotide-binding domain | ATP synthase alpha/beta family, beta-barrel domain
			XP_001239127.1	ATP synthase subunit D, mitochondrial	3.A.2.1.3	1.56798e-57	P30902	ATP SYNTHASE D CHAIN, MITOCHONDRIAL (EC 3.6.1.34) - Saccharomyces cerevisiae (Baker's yeast).	51.1494	74.7126	1	Mt_ATP-synt_D	PF05873.15	1.4e-23	ATP synthase D chain, mitochondrial (ATP5H)
			XP_001245358.1	ATP synthase subunit delta, mitochondrial	3.A.2.1.3	3.42572e-42	Q12165	ATP synthase delta chain, mitochondrial precursor (EC 3.6.1.34) - Saccharomyces cerevisiae (Baker's yeast).	48.0916	76.3359	1	ATP-synt_DE_N	PF02823.19	2e-15	ATP synthase, Delta/Epsilon chain, beta-sandwich domain
			XP_001244868.1	ATP synthase subunit alpha, mitochondrial	3.A.2.1.3	0	P07251	ATP synthase alpha chain, mitochondrial precursor (EC 3.6.1.34) - Saccharomyces cerevisiae (Baker's yeast).	80.1961	90.7843	3	ATP-synt_ab | ATP-synt_ab_C | ATP-synt_ab_N	PF00006.28 | PF00306.30 | PF02874.26	1.7e-71 | 1.7e-48 | 2.2e-14	ATP synthase alpha/beta family, nucleotide-binding domain | ATP synthase alpha/beta chain, C terminal domain | ATP synthase alpha/beta family, beta-barrel domain
			XP_001245775.1	ATP synthase F1, delta subunit	3.A.2.1.3	3.82749e-43	P09457	ATP SYNTHASE OLIGOMYCIN SENSITIVITY CONFERRAL PROTEIN PRECURSOR, MITOCHONDRIAL (EC 3.6.1.34) (OSCP) (ATP SYNTHASE CHAIN 5) - Saccharomyces cerevisiae (Baker's yeast).	48.7179	66.6667	1	OSCP	PF00213.21	8.3e-46	ATP synthase delta (OSCP) subunit
			XP_001245382.1	ATP synthase F1, gamma subunit	3.A.2.1.3	1.65905e-90	P38077	ATP synthase gamma chain, mitochondrial precursor (EC 3.6.1.34) - Saccharomyces cerevisiae (Baker's yeast).	52.7273	70.5455	1	ATP-synt	PF00231.22	4.1e-78	ATP synthase
			XP_001244879.1	ATP synthase subunit 4, mitochondrial	3.A.2.1.3	5.20788e-58	P05626	ATP SYNTHASE SUBUNIT 4, MITOCHONDRIAL PRECURSOR (EC 3.6.1.34) - Saccharomyces cerevisiae (Baker's yeast).	45.4976	75.8621	1	Mt_ATP-synt_B	PF05405.17	8.5e-49	Mitochondrial ATP synthase B chain precursor (ATP-synt_B)
			XP_001239974.1	V-type proton ATPase proteolipid subunit	3.A.2.2.3	2.42345e-70	P25515	VACUOLAR ATP SYNTHASE 16 KDA PROTEOLIPID SUBUNIT (EC 3.6.1.34) - Saccharomyces cerevisiae (Baker's yeast).	82.4675	94.1558	2	ATP-synt_C | ATP-synt_C	PF00137.24 | PF00137.24	5.3e-22 | 1.4e-13	ATP synthase subunit C | ATP synthase subunit C	4	12-34 | 54-76 | 89-111 | 126-148
			XP_001242880.2	V-type proton ATPase proteolipid subunit 2	3.A.2.2.3	3.78876e-61	P32842	PROTEOLIPID PROTEIN VMA11 - Saccharomyces cerevisiae (Baker's yeast).	67.7419	83.5443	2	ATP-synt_C | ATP-synt_C	PF00137.24 | PF00137.24	3e-18 | 1.4e-12	ATP synthase subunit C | ATP synthase subunit C	4	13-35 | 56-78 | 93-115 | 132-154
			XP_001246494.1	V-ATPase proteolipid subunit Ppa1	3.A.2.2.3	2.48648e-60	P23968	VACUOLAR ATP SYNTHASE 22 KDA PROTEOLIPID SUBUNIT (EC 3.6.1.34) - Saccharomyces cerevisiae (Baker's yeast).	67.3469	78.5714	2	ATP-synt_C | ATP-synt_C	PF00137.24 | PF00137.24	6.6e-16 | 8.1e-12	ATP synthase subunit C | ATP synthase subunit C	5	2-24 | 44-66 | 86-108 | 128-150 | 170-192
			XP_001247773.1	vacuolar ATP synthase subunit	3.A.2.2.3	0	P32563	VACUOLAR ATP SYNTHASE 95 KDA SUBUNIT (EC 3.6.1.34) (VACUOLAR ATPASE 95 KDA SUBUNIT) - Saccharomyces cerevisiae (Baker's yeast).	57.1429	72.619	1	V_ATPase_I	PF01496.22	0	V-type ATPase 116kDa subunit family	7	431-453 | 470-489 | 552-571 | 583-605 | 647-669 | 757-779 | 789-811
			XP_001239580.2	V-type proton ATPase subunit D	3.A.2.2.3	7.77502e-132	P32610	VACUOLAR ATP SYNTHASE SUBUNIT D (EC 3.6.1.34) (V-ATPASE D SUBUNIT) (VACUOLAR PROTON PUMP D SUBUNIT) - Saccharomyces cerevisiae (Baker's yeast).	72.4806	82.5581	1	ATP-synt_D	PF01813.20	5.6e-71	ATP synthase subunit D
			XP_001243023.2	vacuolar ATP synthase subunit C	3.A.2.2.3	7.32759e-89	P31412	VACUOLAR ATP SYNTHASE SUBUNIT C (EC 3.6.1.34) (V-ATPASE C SUBUNIT) (VACUOLAR PROTON PUMP C SUBUNIT) (V-ATPASE 42 KDA SUBUNIT) - Saccharomyces cerevisiae (Baker's yeast).	42.2018	63.8889	1	V-ATPase_C	PF03223.18	1.3e-127	V-ATPase subunit C
			XP_001241904.1	vacuolar ATP synthase subunit E	3.A.2.2.3	7.83985e-31	P22203	VACUOLAR ATP SYNTHASE SUBUNIT E (EC 3.6.1.34) (V-ATPASE E SUBUNIT) (VACUOLAR PROTON PUMP E SUBUNIT) (V-ATPASE 27 KDA SUBUNIT) - Saccharomyces cerevisiae (Baker's yeast).	54.6296	75.7576	1	vATP-synt_E	PF01991.21	6e-56	ATP synthase (E/31 kDa) subunit
			XP_001244066.1	V-type proton ATPase subunit D	3.A.2.2.3	1.85416e-137	P32366	VACUOLAR ATP SYNTHASE SUBUNIT D (EC 3.6.1.34) (V-ATPASE D SUBUNIT) (VACUOLAR PROTON PUMP D SUBUNIT) (V-ATPASE 39 KDA SUBUNIT) (V-ATPASE SUBUNIT M39) - Saccharomyces cerevisiae (Baker's yeast).	52.2911	71.159	1	vATP-synt_AC39	PF01992.19	6.8e-107	ATP synthase (C/AC39) subunit
			XP_001241036.1	V-type proton ATPase subunit F	3.A.2.2.3	9.85411e-50	P39111	VACUOLAR ATP SYNTHASE SUBUNIT F (EC 3.6.1.34) (V-ATPASE F SUBUNIT) (VACUOLAR PROTON PUMP F SUBUNIT) (V-ATPASE 14 KDA SUBUNIT) - Saccharomyces cerevisiae (Baker's yeast).	63.0252	78.1513	1	ATP-synt_F	PF01990.20	4e-33	ATP synthase (F/14-kDa) subunit
			XP_001245636.1	V-type proton ATPase subunit B	3.A.2.2.3	0	P16140	VACUOLAR ATP SYNTHASE SUBUNIT B (EC 3.6.1.34) (V-ATPASE B SUBUNIT) (VACUOLAR PROTON PUMP B SUBUNIT) (V-ATPASE 57 KDA SUBUNIT) - Saccharomyces cerevisiae (Baker's yeast).	86.2366	94.1935	2	ATP-synt_ab | ATP-synt_ab_N	PF00006.28 | PF02874.26	9.7e-65 | 7.8e-12	ATP synthase alpha/beta family, nucleotide-binding domain | ATP synthase alpha/beta family, beta-barrel domain
			XP_001242551.2	V-type proton ATPase catalytic subunit A	3.A.2.2.7	0	Q9XW92	V-type proton ATPase catalytic subunit A OS=Caenorhabditis elegans GN=vha-13 PE=1 SV=3	73.0337	86.1423	3	ATP-synt_ab | ATP-synt_ab_Xtn | ATP-synt_ab_N	PF00006.28 | PF16886.8 | PF02874.26	2.1e-108 | 9.2e-46 | 6.2e-15	ATP synthase alpha/beta family, nucleotide-binding domain | ATPsynthase alpha/beta subunit N-term extension | ATP synthase alpha/beta family, beta-barrel domain
			XP_001239356.1	vacuolar ATP synthase subunit H	3.A.2.2.7	8.16053e-32	Q20666	Probable V-type proton ATPase subunit H 1 OS=Caenorhabditis elegans GN=vha-18 PE=3 SV=1	66.6667	85	2	V-ATPase_H_N | V-ATPase_H_C	PF03224.17 | PF11698.11	3.3e-80 | 2.4e-36	V-ATPase subunit H | V-ATPase subunit H
		3.A.3: The P-type ATPase (P-ATPase) Superfamily	XP_001247232.1	HAD ATPase, P-type, family IC	3.A.3.2.6	0	Q9UUX9	PUTATIVE CALCIUM P-TYPE ATPASE (FRAGMENT) - Neurospora crassa.	63.6364	70.9486	4	E1-E2_ATPase | Cation_ATPase_C | Cation_ATPase_N | Hydrolase	PF00122.23 | PF00689.24 | PF00690.29 | PF00702.29	7.3e-46 | 6.1e-45 | 3.2e-21 | 7.2e-19	E1-E2 ATPase | Cation transporting ATPase, C-terminus | Cation transporter/ATPase, N-terminus | haloacid dehalogenase-like hydrolase	2	350-367 | 380-402
			XP_001243422.2	calcium-translocating P-type ATPase, SERCA-type	3.A.3.2.7	0	P16615	Sarcoplasmic/endoplasmic reticulum calcium ATPase 2 (EC 3.6.3.8) (Calcium pump 2) (SERCA2) (SR Ca(2+)-ATPase 2) (Calcium-transporting ATPase sarcoplasmic reticulum type, slow twitch skeletal muscle isoform) (Endoplasmic reticulum cla	57.1429	70.3593	4	E1-E2_ATPase | Cation_ATPase_C | Hydrolase | Cation_ATPase_N	PF00122.23 | PF00689.24 | PF00702.29 | PF00690.29	6.5e-52 | 1.8e-46 | 8.1e-22 | 1.2e-19	E1-E2 ATPase | Cation transporting ATPase, C-terminus | haloacid dehalogenase-like hydrolase | Cation transporter/ATPase, N-terminus	9	61-80 | 84-106 | 257-276 | 296-318 | 754-776 | 781-803 | 826-848 | 890-912 | 925-947
			XP_001243029.1	calcium-translocating P-type ATPase, PMCA-type	3.A.3.2.27	0	Q9UUY2	Putative calcium P-type ATPase (Fragment) OS=Neurospora crassa GN=nca-2 PE=3 SV=1	58.3333	72.7273	5	Cation_ATPase_C | E1-E2_ATPase | Cation_ATPase | Cation_ATPase_N | Hydrolase_3	PF00689.24 | PF00122.23 | PF13246.9 | PF00690.29 | PF08282.15	9.7e-47 | 5.2e-35 | 4.9e-23 | 8.4e-05 | 1e-04	Cation transporting ATPase, C-terminus | E1-E2 ATPase | Cation transport ATPase (P-type) | Cation transporter/ATPase, N-terminus | haloacid dehalogenase-like hydrolase	6	305-327 | 334-356 | 507-529 | 549-571 | 1150-1169 | 1182-1204
			XP_001244309.2	calcium-translocating P-type ATPase, PMCA-type	3.A.3.2.27	0	Q9UUY2	Putative calcium P-type ATPase (Fragment) OS=Neurospora crassa GN=nca-2 PE=3 SV=1	58.3333	70.9075	4	Cation_ATPase_C | E1-E2_ATPase | Cation_ATPase | Cation_ATPase_N	PF00689.24 | PF00122.23 | PF13246.9 | PF00690.29	1e-47 | 3e-36 | 4.7e-22 | 2.7e-06	Cation transporting ATPase, C-terminus | E1-E2 ATPase | Cation transport ATPase (P-type) | Cation transporter/ATPase, N-terminus	9	233-255 | 259-281 | 432-454 | 474-496 | 910-932 | 988-1007 | 1063-1085 | 1095-1112 | 1119-1138
			XP_001242392.1	plasma membrane ATPase	3.A.3.3.1	0	P07038	PLASMA MEMBRANE ATPASE (EC 3.6.3.6) (PROTON PUMP) - Neurospora crassa.	88.5681	94.3418	3	E1-E2_ATPase | Hydrolase | Cation_ATPase_N	PF00122.23 | PF00702.29 | PF00690.29	3.5e-48 | 6.8e-17 | 1e-10	E1-E2 ATPase | haloacid dehalogenase-like hydrolase | Cation transporter/ATPase, N-terminus	9	129-151 | 156-175 | 304-326 | 346-368 | 706-728 | 734-753 | 774-796 | 842-864 | 871-893
			XP_004446076.1	magnesium-translocating P-type ATPase, variant 1	3.A.3.4.5	0	I4G6G7	Magnesium-transporting ATPase, P-type 1 OS=Microcystis aeruginosa PCC 9443 OX=1160281 GN=mgtA PE=4 SV=1	53.6585	68.2927	4	E1-E2_ATPase | Hydrolase | Cation_ATPase_N | Cation_ATPase_C	PF00122.23 | PF00702.29 | PF00690.29 | PF00689.24	5.8e-36 | 2.7e-15 | 5e-13 | 1.4e-07	E1-E2 ATPase | haloacid dehalogenase-like hydrolase | Cation transporter/ATPase, N-terminus | Cation transporting ATPase, C-terminus	8	99-121 | 126-145 | 301-323 | 336-358 | 789-811 | 826-845 | 858-880 | 890-912
			XP_004446077.1	magnesium-translocating P-type ATPase	3.A.3.4.5	0	I4G6G7	Magnesium-transporting ATPase, P-type 1 OS=Microcystis aeruginosa PCC 9443 OX=1160281 GN=mgtA PE=4 SV=1	53.6585	69.0909	4	E1-E2_ATPase | Hydrolase | Cation_ATPase_C | Cation_ATPase_N	PF00122.23 | PF00702.29 | PF00689.24 | PF00690.29	5.9e-36 | 2.7e-15 | 4.6e-14 | 5e-13	E1-E2 ATPase | haloacid dehalogenase-like hydrolase | Cation transporting ATPase, C-terminus | Cation transporter/ATPase, N-terminus	8	99-121 | 126-145 | 301-323 | 336-358 | 794-816 | 831-850 | 863-885 | 895-917
			XP_004446078.1	magnesium-translocating P-type ATPase, variant 2	3.A.3.4.5	0	I4G6G7	Magnesium-transporting ATPase, P-type 1 OS=Microcystis aeruginosa PCC 9443 OX=1160281 GN=mgtA PE=4 SV=1	53.6585	69.0909	3	E1-E2_ATPase | Hydrolase | Cation_ATPase_N	PF00122.23 | PF00702.29 | PF00690.29	5.2e-36 | 2.3e-15 | 4.6e-13	E1-E2 ATPase | haloacid dehalogenase-like hydrolase | Cation transporter/ATPase, N-terminus	3	99-121 | 126-145 | 301-323
			XP_001246821.1	heavy metal translocating P-type ATPase	3.A.3.5.6	0	Q04656	Copper-transporting ATPase 1 (EC 3.6.3.4) (Copper pump 1) (Menkes disease-associated protein) - Homo sapiens (Human).	51.8519	73.6111	6	E1-E2_ATPase | Hydrolase | HMA | HMA | HMA | HMA	PF00122.23 | PF00702.29 | PF00403.29 | PF00403.29 | PF00403.29 | PF00403.29	4.9e-48 | 1.2e-34 | 9.6e-11 | 1.3e-10 | 1.5e-09 | 1.6e-05	E1-E2 ATPase | haloacid dehalogenase-like hydrolase | Heavy-metal-associated domain | Heavy-metal-associated domain | Heavy-metal-associated domain | Heavy-metal-associated domain	8	392-414 | 424-446 | 467-489 | 499-516 | 679-701 | 721-743 | 1073-1095 | 1105-1127
			XP_001244009.2	heavy metal translocating P-type ATPase	3.A.3.5.9	0	Q9UVL6	Copper resistance-associated P-type ATPase - Candida albicans (Yeast).	58.3333	69.2308	5	E1-E2_ATPase | Hydrolase | HMA | HMA | HMA	PF00122.23 | PF00702.29 | PF00403.29 | PF00403.29 | PF00403.29	3.3e-49 | 9.9e-34 | 2.9e-13 | 5.8e-11 | 7.9e-07	E1-E2 ATPase | haloacid dehalogenase-like hydrolase | Heavy-metal-associated domain | Heavy-metal-associated domain | Heavy-metal-associated domain	8	474-496 | 523-545 | 572-591 | 606-623 | 768-790 | 810-832 | 1164-1186 | 1206-1228
			XP_001239270.1	heavy metal translocating P-type ATPase	3.A.3.5.14	0	P38360	Probable copper-transporting ATPase - Saccharomyces cerevisiae (Baker's yeast).	56	78.5714	3	E1-E2_ATPase | Hydrolase | HMA	PF00122.23 | PF00702.29 | PF00403.29	3.3e-47 | 2.8e-24 | 8e-07	E1-E2 ATPase | haloacid dehalogenase-like hydrolase | Heavy-metal-associated domain	8	385-407 | 422-444 | 451-473 | 483-500 | 632-654 | 674-696 | 972-994 | 999-1021
			XP_001247037.1	phospholipid-translocating P-type ATPase, flippase	3.A.3.8.2	0	P39524	POTENTIAL PHOSPHOLIPID-TRANSPORTING ATPASE 1 (EC 3.6.3.13) - Saccharomyces cerevisiae (Baker's yeast).	63.4211	78.1579	3	PhoLip_ATPase_C | PhoLip_ATPase_N | Cation_ATPase	PF16212.8 | PF16209.8 | PF13246.9	1.6e-82 | 1.8e-26 | 4.6e-11	Phospholipid-translocating P-type ATPase C-terminal | Phospholipid-translocating ATPase N-terminal | Cation transport ATPase (P-type)	7	494-516 | 542-564 | 1094-1116 | 1137-1159 | 1174-1196 | 1203-1225 | 1240-1262
			XP_001241902.2	phospholipid-translocating P-type ATPase, flippase	3.A.3.8.5	0	Q12675	Probable phospholipid-transporting ATPase DNF2 (EC 3.6.3.1) - Saccharomyces cerevisiae (Baker's yeast)	60	72.7273	3	PhoLip_ATPase_C | PhoLip_ATPase_N | Cation_ATPase	PF16212.8 | PF16209.8 | PF13246.9	1.8e-79 | 7.9e-21 | 2.6e-12	Phospholipid-translocating P-type ATPase C-terminal | Phospholipid-translocating ATPase N-terminal | Cation transport ATPase (P-type)	10	129-148 | 152-171 | 520-542 | 566-588 | 1139-1156 | 1166-1188 | 1218-1240 | 1260-1277 | 1284-1303 | 1318-1340
			XP_001239149.1	phospholipid-translocating P-type ATPase, flippase	3.A.3.8.18	0	P40527	Probable phospholipid-transporting ATPase NEO1 OS=Saccharomyces cerevisiae (strain ATCC 204508 / S288c) GN=NEO1 PE=1 SV=1	57.6923	75	3	PhoLip_ATPase_C | PhoLip_ATPase_N | Hydrolase	PF16212.8 | PF16209.8 | PF00702.29	4.1e-49 | 2.7e-15 | 1.2e-09	Phospholipid-translocating P-type ATPase C-terminal | Phospholipid-translocating ATPase N-terminal | haloacid dehalogenase-like hydrolase	10	204-226 | 231-250 | 505-522 | 532-554 | 1061-1078 | 1088-1110 | 1139-1161 | 1171-1190 | 1197-1219 | 1229-1251
			XP_001239453.1	phospholipid-translocating P-type ATPase, flippase	3.A.3.8.20	0	Q12674	Probable phospholipid-transporting ATPase DNF3 OS=Saccharomyces cerevisiae (strain ATCC 204508 / S288c) OX=559292 GN=DNF3 PE=1 SV=1	63.6364	75.7576	5	PhoLip_ATPase_C | PhoLip_ATPase_N | Cation_ATPase | Hydrolase | E1-E2_ATPase	PF16212.8 | PF16209.8 | PF13246.9 | PF00702.29 | PF00122.23	7.1e-71 | 4.2e-23 | 4.4e-12 | 1.1e-08 | 3.8e-07	Phospholipid-translocating P-type ATPase C-terminal | Phospholipid-translocating ATPase N-terminal | Cation transport ATPase (P-type) | haloacid dehalogenase-like hydrolase | E1-E2 ATPase	6	605-627 | 648-670 | 1432-1454 | 1466-1488 | 1493-1515 | 1539-1561
			XP_001246391.1	potassium/sodium efflux P-type ATPase, fungal-type	3.A.3.9.2	0	P22189	CALCIUM-TRANSPORTING ATPASE 3 (EC 3.6.3.8) - Schizosaccharomyces pombe (Fission yeast).	48.8889	71.1111	6	E1-E2_ATPase | Cation_ATPase_C | Cation_ATPase_N | Hydrolase | Cation_ATPase | E1-E2_ATPase	PF00122.23 | PF00689.24 | PF00690.29 | PF00702.29 | PF13246.9 | PF00122.23	3e-32 | 3.1e-23 | 7.6e-16 | 2.3e-13 | 3e-12 | 4e-07	E1-E2 ATPase | Cation transporting ATPase, C-terminus | Cation transporter/ATPase, N-terminus | haloacid dehalogenase-like hydrolase | Cation transport ATPase (P-type) | E1-E2 ATPase	10	127-149 | 153-172 | 342-359 | 369-391 | 816-838 | 853-870 | 900-920 | 940-962 | 992-1014 | 1024-1042
			XP_001243667.2	potassium/sodium efflux P-type ATPase, fungal-type	3.A.3.9.5	0	B5B9V9	Na+ or K+ P-type ATPase OS=Ustilago maydis GN=ena1 PE=3 SV=1	65.2174	74.1967	4	E1-E2_ATPase | Cation_ATPase_C | Hydrolase | Cation_ATPase_N	PF00122.23 | PF00689.24 | PF00702.29 | PF00690.29	7.6e-32 | 4.3e-26 | 2.3e-17 | 5.4e-17	E1-E2 ATPase | Cation transporting ATPase, C-terminus | haloacid dehalogenase-like hydrolase | Cation transporter/ATPase, N-terminus	8	75-97 | 101-120 | 297-314 | 324-346 | 869-891 | 911-933 | 963-985 | 995-1017
			XP_004445917.1	potassium/sodium efflux P-type ATPase, fungal-type	3.A.3.9.5	0	B5B9V9	Na+ or K+ P-type ATPase OS=Ustilago maydis GN=ena1 PE=3 SV=1	63.6364	75.7576	5	E1-E2_ATPase | Cation_ATPase_C | Cation_ATPase | Cation_ATPase_N | E1-E2_ATPase	PF00122.23 | PF00689.24 | PF13246.9 | PF00690.29 | PF00122.23	3e-31 | 1.4e-29 | 1.8e-22 | 1.5e-11 | 4.6e-07	E1-E2 ATPase | Cation transporting ATPase, C-terminus | Cation transport ATPase (P-type) | Cation transporter/ATPase, N-terminus | E1-E2 ATPase	9	72-89 | 93-112 | 295-312 | 327-349 | 828-849 | 911-933 | 954-976 | 1010-1032 | 1041-1063
			XP_001246341.2	P-type ATPase	3.A.3.10.3	0	P39986	Manganese-transporting ATPase 1 OS=Saccharomyces cerevisiae (strain ATCC 204508 / S288c) GN=SPF1 PE=1 SV=1	56	72	2	E1-E2_ATPase | Hydrolase	PF00122.23 | PF00702.29	2.4e-17 | 6.7e-07	E1-E2 ATPase | haloacid dehalogenase-like hydrolase	5	20-42 | 57-74 | 201-218 | 222-241 | 411-430
			XP_001242459.2	P-type ATPase	3.A.3.10.8	0	Q12697	Probable cation-transporting ATPase 2 - Saccharomyces cerevisiae (Baker's yeast).	50.2613	68	3	P5-ATPase | E1-E2_ATPase | Cation_ATPase_C	PF12409.11 | PF00122.23 | PF00689.24	9.2e-35 | 1.4e-30 | 2.9e-07	P5-type ATPase cation transporter | E1-E2 ATPase | Cation transporting ATPase, C-terminus	11	176-198 | 343-360 | 364-383 | 548-570 | 583-605 | 1076-1098 | 1113-1135 | 1148-1170 | 1198-1220 | 1227-1246 | 1261-1283
		3.A.5: The General Secretory Pathway (Sec) Family	XP_001243820.2	BAP31 domain-containing protein	3.A.5.8.1	1.94175e-27	C8Z4J7	Yet3p OS=Saccharomyces cerevisiae (strain Lalvin EC1118 / Prise de mousse) GN=EC1118_1D0_1563g PE=4 SV=1	44.1176	68.75	2	Bap31 | Bap31_Bap29_C	PF05529.15 | PF18035.4	9e-51 | 6.1e-14	Bap31/Bap29 transmembrane region | Bap31/Bap29 cytoplasmic coiled-coil domain	3	7-29 | 44-63 | 112-134
			XP_001243847.1	translocation complex component	3.A.5.8.1	8.36082e-40	P14906	Translocation protein (NPL1 protein) - Saccharomyces cerevisiae (Baker's yeast).	38.7097	61.9718	2	DnaJ | Sec63	PF00226.34 | PF02889.19	2.7e-16 | 1.6e-08	DnaJ domain | Sec63 Brl domain	3	13-35 | 77-96 | 205-227
			XP_001239133.1	signal sequence receptor alpha subunit	3.A.5.8.1	5.19041e-123	P32916	Signal recognition particle receptor alpha subunit homolog (SR-alpha) (Docking protein alpha) (DP-alpha) - Saccharomyces cerevisiae (Baker's yeast).	59.0909	69.2308	3	SRP-alpha_N | SRP54 | SRP54_N	PF04086.16 | PF00448.25 | PF02881.22	1.5e-73 | 2.1e-49 | 3.7e-09	Signal recognition particle, alpha subunit, N-terminal | SRP54-type protein, GTPase domain | SRP54-type protein, helical bundle domain
			XP_001246613.1	protein translocase SEC61 complex gamma subunit	3.A.5.9.1	3.77355e-23	P60059	Protein transport protein SEC61 gamma subunit - Homo sapiens (Human).	57.8947	81.25	1	SecE	PF00584.23	1.8e-13	SecE/Sec61-gamma subunits of protein translocation complex	1	40-62
			XP_001240492.1	EF hand domain-containing protein	3.A.5.9.1	1.26797e-44	O75340	Programmed cell death protein 6 OS=Homo sapiens GN=PDCD6 PE=1 SV=1	54.5455	63.6364	3	EF-hand_7 | EF-hand_5 | EF-hand_5	PF13499.9 | PF13202.9 | PF13202.9	3.8e-07 | 0.00038 | 0.023	EF-hand domain pair | EF hand | EF hand
			XP_001245571.1	signal recognition particle	3.A.5.9.1	5.06415e-37	Q9UHB9	Signal recognition particle 68 kDa protein (SRP68) - Homo sapiens (Human).	44.1176	61.7647	1	SRP68	PF16969.8	3.5e-198	RNA-binding signal recognition particle 68
			XP_001248636.1	signal recognition particle protein	3.A.5.9.1	9.65505e-28	O76094	Signal recognition particle 72 kDa protein (SRP72) - Homo sapiens (Human).	36.3636	66.6667	2	SRP_TPR_like | SRP72	PF17004.8 | PF08492.15	2.7e-20 | 7e-16	Putative TPR-like repeat | SRP72 RNA-binding domain
			XP_001242701.1	signal recognition particle protein SRP54	3.A.5.9.1	3.16987e-156	P61011	Signal recognition particle 54 kDa protein (SRP54) - Homo sapiens (Human).	66.6667	72.7473	3	SRP54 | SRP_SPB | SRP54_N	PF00448.25 | PF02978.22 | PF02881.22	3e-73 | 6.2e-30 | 5.1e-19	SRP54-type protein, GTPase domain | Signal peptide binding domain | SRP54-type protein, helical bundle domain
			XP_001245929.1	annexin	3.A.5.9.1	1.42565e-52	P50995	Annexin A11 OS=Homo sapiens GN=ANXA11 PE=1 SV=1	40.2985	55.814	4	Annexin | Annexin | Annexin | Annexin	PF00191.23 | PF00191.23 | PF00191.23 | PF00191.23	1.4e-18 | 3.8e-15 | 2.1e-12 | 1.4e-11	Annexin | Annexin | Annexin | Annexin
			XP_004446159.1	protein transporter SEC31	3.A.5.9.1	3.54482e-124	O94979	Protein transport protein Sec31A OS=Homo sapiens GN=SEC31A PE=1 SV=3	45.4545	62.8571	1	SRA1	PF07304.14	6.7e-12	Steroid receptor RNA activator (SRA1)
			XP_004446160.1	protein transporter SEC31, variant	3.A.5.9.1	2.55671e-125	O94979	Protein transport protein Sec31A OS=Homo sapiens GN=SEC31A PE=1 SV=3	45.4545	60.5263
			XP_001242295.1	protein transporter SEC61 subunit alpha	3.A.5.9.2	0	G9M9M7	Sec61 alpha subunit OS=Penicillium ochrochloron GN=PoSec61 PE=2 SV=1	96.2422	98.9562	2	SecY | Plug_translocon	PF00344.23 | PF10559.12	2.4e-73 | 1.6e-16	SecY | Plug domain of Sec61p	10	33-55 | 75-97 | 118-140 | 145-167 | 174-195 | 241-263 | 284-306 | 355-377 | 417-434 | 438-460
		3.A.8: The Mitochondrial Protein Translocase (MPT) Family	XP_001240179.1	mitochondrial import receptor subunit	3.A.8.1.1	3.13286e-27	P35180	Mitochondrial import receptor subunit TOM20 (Mitochondrial 20 kDa outer membrane protein) (MAS20 protein) (Translocase of outer membrane 20 kDa subunit) - Saccharomyces cerevisiae (Baker's yeast).	54.1667	70.8333	1	MAS20	PF02064.18	1.3e-46	MAS20 protein import receptor	1	5-27
			XP_001246046.1	mitochondrial import inner membrane translocase subunit	3.A.8.1.1	2.32355e-62	P32897	Mitochondrial import inner membrane translocase subunit TIM23 (Mitochondrial protein import protein 3) (Mitochondrial protein import protein MAS6) (Membrane import machinery protein MIM23) - Saccharomyces cerevisiae (Baker's yeast).	55.7576	73.9394	1	Tim17	PF02466.22	5.3e-27	Tim17/Tim22/Tim23/Pmp24 family	1	185-207
			XP_001246091.1	mitochondrial import inner membrane translocase subunit tim-17	3.A.8.1.1	1.02074e-74	P39515	Mitochondrial import inner membrane translocase subunit TIM17 (Mitochondrial protein import protein 2) (Mitochondrial inner membrane protein MIM17) - Saccharomyces cerevisiae (Baker's yeast).	73.7931	82.7586	1	Tim17	PF02466.22	2.4e-32	Tim17/Tim22/Tim23/Pmp24 family	4	10-32 | 52-74 | 89-106 | 113-135
			XP_001246185.1	protein import receptor	3.A.8.1.1	2.89922e-55	P07213	Mitochondrial precursor proteins import receptor (70 kDa mitochondrial outer membrane protein) (Translocase of outer membrane TOM70) - Saccharomyces cerevisiae (Baker's yeast).	40	62.5	2	TPR_11 | TPR_16	PF13414.9 | PF13432.9	1.4e-07 | 0.0018	TPR repeat | Tetratricopeptide repeat	1	46-68
			XP_001248208.1	mitochondrial import inner membrane translocase subunit tim14	3.A.8.1.1	1.16009e-28	Q07914	Chromosome XII reading frame ORF YLR008C - Saccharomyces cerevisiae (Baker's yeast).	68.1818	83.3333						1	4-23
			XP_001242530.1	mitochondrial import inner membrane translocase subunit tim22	3.A.8.1.1	2.2281e-27	Q12328	Mitochondrial import inner membrane translocase subunit TIM22 - Saccharomyces cerevisiae (Baker's yeast).	75	75.6757	1	Tim17	PF02466.22	3.6e-40	Tim17/Tim22/Tim23/Pmp24 family
			XP_001239255.1	mitochondrial inner membrane translocase subunit TIM44	3.A.8.1.1	7.45576e-85	Q01852	3.A.8.1.1 Mitochondrial import inner membrane translocase subunit TIM44	47.619	80.9524	1	Tim44	PF04280.18	1.7e-36	Tim44-like domain
			XP_012213875.1	mitochondrial import inner membrane translocase subunit tim10	3.A.8.1.1	4.37091e-28	P87108	Mitochondrial import inner membrane translocase subunit TIM10 (Mitochondrial intermembrane protein MRS11) - Saccharomyces cerevisiae (Baker's yeast).	57.6923	75.641	1	zf-Tim10_DDP	PF02953.18	1e-21	Tim10/DDP family zinc finger
			XP_001245674.1	co-chaperone GrpE	3.A.8.1.1	3.49574e-53	P38523	GrpE protein homolog, mitochondrial precursor - Saccharomyces cerevisiae (Baker's yeast).	43.9024	60.9756	1	GrpE	PF01025.22	4.8e-42	GrpE
			XP_001244935.1	mitochondrial import inner membrane translocase subunit tim16	3.A.8.1.1	1.53971e-26	P42949	Hypothetical UPF0108 protein YJL104w - Saccharomyces cerevisiae (Baker's yeast).	45.082	66.3934	1	Pam16	PF03656.16	2e-35	Pam16
			XP_001245477.1	dullard-like phosphatase domain-containing protein	3.A.8.1.1	3.44445e-27	Q02776	Import inner membrane translocase subunit TIM50, mitochondrial - Saccharomyces cerevisiae (Baker's yeast).	42.3077	65.3846	1	NIF	PF03031.21	1.4e-54	NLI interacting factor-like phosphatase
			XP_001245799.1	mitochondrial intermembrane space protein Mia40	3.A.8.1.1	6.15137e-42	P36046	Intermembrane space import and assembly protein 40, mitochondrial - Saccharomyces cerevisiae (Baker's yeast).	49.2424	70.4545	1	CHCH	PF06747.16	6.5e-08	CHCH domain
			XP_001245085.1	mitochondrial import inner membrane translocase subunit tim50	3.A.8.1.1	4.85236e-71	Q02776	Import inner membrane translocase subunit TIM50, mitochondrial - Saccharomyces cerevisiae (Baker's yeast).	51.8519	70.3704	1	NIF	PF03031.21	1e-40	NLI interacting factor-like phosphatase
			XP_001246426.2	mitochondrial import inner membrane translocase subunit tim9	3.A.8.1.1	9.91296e-30	O74700	Mitochondrial import inner membrane translocase subunit TIM9 - Saccharomyces cerevisiae (Baker's yeast).	54.4444	72.2222	1	zf-Tim10_DDP	PF02953.18	1.1e-18	Tim10/DDP family zinc finger
			XP_001243227.1	dullard-like phosphatase domain-containing protein	3.A.8.1.1	1.85159e-23	Q02776	Import inner membrane translocase subunit TIM50, mitochondrial - Saccharomyces cerevisiae (Baker's yeast).	40.1575	61.4173	1	NIF	PF03031.21	1e-55	NLI interacting factor-like phosphatase
			XP_001247831.1	mitochondrial import inner membrane translocase subunit tim54	3.A.8.1.1	2.73956e-28	P47045	Hypothetical 54.2 kDa protein in BTN1-PEP8 intergenic region - Saccharomyces cerevisiae (Baker's yeast).	35.7143	54.7619	1	Tim54	PF11711.11	1.1e-146	Inner membrane protein import complex subunit Tim54
		3.A.9: The Chloroplast Envelope Protein Translocase (CEPT or Tic-Toc) Family	XP_001243782.1	hsp98-like protein	3.A.9.1.2	5.84155e-169	Q9FI56	Chaperone protein ClpC1, chloroplastic OS=Arabidopsis thaliana GN=CLPC1 PE=1 SV=1	77.7778	83.3333	5	AAA_2 | AAA_lid_9 | ClpB_D2-small | AAA | Clp_N	PF07724.17 | PF17871.4 | PF10431.12 | PF00004.32 | PF02861.23	4.1e-45 | 2.4e-32 | 4e-24 | 6.6e-14 | 0.00011	AAA domain (Cdc48 subfamily) | AAA lid domain | C-terminal, D2-small domain, of ClpB protein | ATPase family associated with various cellular activities (AAA) | Clp amino terminal domain, pathogenicity island component
		3.A.16: The Endoplasmic Reticular Retrotranslocon (ER-RT) Family	XP_001242204.1	26S proteasome subunit P45 family protein	3.A.16.1.1	1.64758e-52	P55072	Transitional endoplasmic reticulum ATPase (TER ATPase) (15S Mg(2+)- ATPase p97 subunit) (Valosin-containing protein) (VCP) - Homo sapiens (Human).	68.75	81.25	3	AAA | AAA_lid_3 | Prot_ATP_ID_OB	PF00004.32 | PF17862.4 | PF16450.8	1.2e-40 | 3.4e-11 | 8.8e-11	ATPase family associated with various cellular activities (AAA) | AAA+ lid domain | Proteasomal ATPase OB C-terminal domain
			XP_001241347.1	AAA family ATPase	3.A.16.1.1	2.09255e-102	P55072	Transitional endoplasmic reticulum ATPase (TER ATPase) (15S Mg(2+)- ATPase p97 subunit) (Valosin-containing protein) (VCP) - Homo sapiens (Human).	48	69.3878	3	AAA | AAA | AAA_lid_3	PF00004.32 | PF00004.32 | PF17862.4	2.2e-41 | 9.7e-17 | 5.8e-12	ATPase family associated with various cellular activities (AAA) | ATPase family associated with various cellular activities (AAA) | AAA+ lid domain
			XP_001241372.2	ubiquitin-conjugating enzyme E2 6	3.A.16.1.2	3.72737e-65	E7NGV2	Ubc6p OS=Saccharomyces cerevisiae (strain FostersO) GN=FOSTERSO_1338 PE=4 SV=1	51.7483	70.9677	1	UQ_con	PF00179.29	3e-20	Ubiquitin-conjugating enzyme	1	255-272
			XP_001242357.1	ubiquitin fusion degradation protein Ufd1	3.A.16.1.2	3.26844e-84	C8Z8U3	Ufd1p OS=Saccharomyces cerevisiae (strain Lalvin EC1118 / Prise de mousse) GN=EC1118_1G1_3543g PE=4 SV=1	55.914	74.1935	1	UFD1	PF03152.17	3.3e-74	Ubiquitin fusion degradation protein UFD1
			XP_001239786.1	cell division control protein 48	3.A.16.1.2	0	P25694	Cell division control protein 48 - Saccharomyces cerevisiae (Baker's yeast).	77.0305	88.1443	7	AAA | AAA | CDC48_N | AAA_lid_3 | AAA_lid_3 | CDC48_2 | Vps4_C	PF00004.32 | PF00004.32 | PF02359.21 | PF17862.4 | PF17862.4 | PF02933.20 | PF09336.13	1.4e-46 | 4.6e-46 | 1.9e-17 | 2.2e-13 | 6.9e-09 | 1.3e-07 | 0.00013	ATPase family associated with various cellular activities (AAA) | ATPase family associated with various cellular activities (AAA) | Cell division protein 48 (CDC48), N-terminal domain | AAA+ lid domain | AAA+ lid domain | Cell division protein 48 (CDC48), domain 2 | Vps4 C terminal oligomerisation domain
			XP_001240084.1	ubiquitin-activating enzyme E1-like protein	3.A.16.1.2	5.17724e-40	E7LWL7	Uba1p OS=Saccharomyces cerevisiae (strain VIN 13) GN=VIN13_2757 PE=3 SV=1	46.1538	76.9231	2	ThiF | UAE_UbL	PF00899.24 | PF14732.9	4.7e-66 | 5.7e-19	ThiF family | Ubiquitin/SUMO-activating enzyme ubiquitin-like domain
			XP_001244247.1	26S proteasome subunit P45 family protein	3.A.16.1.2	7.73807e-47	P25694	Cell division control protein 48 - Saccharomyces cerevisiae (Baker's yeast).	66.6667	86.6667	2	AAA | Prot_ATP_ID_OB	PF00004.32 | PF16450.8	8.8e-45 | 2.7e-11	ATPase family associated with various cellular activities (AAA) | Proteasomal ATPase OB C-terminal domain
			XP_001245318.2	nuclear protein localization protein 4	3.A.16.1.2	0	P33755	NPL4 protein - Saccharomyces cerevisiae (Baker's yeast).	44.9511	63.5179	2	NPL4 | zf-NPL4	PF05021.18 | PF05020.18	4.4e-145 | 1.7e-69	NPL4 family | NPL4 family, putative zinc binding region
			XP_001242080.1	SUMO activating enzyme	3.A.16.1.2	7.47032e-22	E7LWL7	Uba1p OS=Saccharomyces cerevisiae (strain VIN 13) GN=VIN13_2757 PE=3 SV=1	41.6667	63.6364	1	ThiF	PF00899.24	2.1e-39	ThiF family
			XP_001242202.1	ubiquitin conjugating enzyme	3.A.16.1.2	1.30986e-46	E7Q288	Ubc1p OS=Saccharomyces cerevisiae (strain FostersB) GN=FOSTERSB_0886 PE=3 SV=1	45.5357	64.2857	2	UQ_con | UBA_3	PF00179.29 | PF09288.13	7e-43 | 1.1e-06	Ubiquitin-conjugating enzyme | Fungal ubiquitin-associated domain
			XP_001248314.1	zinc finger protein	3.A.16.1.2	2.82207e-47	P43558	Ubiquitin thioesterase OTU1 OS=Saccharomyces cerevisiae (strain ATCC 204508 / S288c) OX=559292 GN=OTU1 PE=1 SV=1	40.3509	52.5641	1	OTU	PF02338.22	7.4e-08	OTU-like cysteine protease
			XP_001246521.1	ubiquitin-activating enzyme E1	3.A.16.1.2	0	E7LWL7	Uba1p OS=Saccharomyces cerevisiae (strain VIN 13) GN=VIN13_2757 PE=3 SV=1	60.8569	77.7994	6	UBA_E1_SCCH | ThiF | ThiF | E1_UFD | E1_FCCH | E1_4HB	PF10585.12 | PF00899.24 | PF00899.24 | PF09358.13 | PF16190.8 | PF16191.8	7.9e-96 | 4.2e-72 | 8.3e-41 | 2.1e-29 | 2.4e-28 | 4.9e-25	Ubiquitin-activating enzyme, SCCH domain | ThiF family | ThiF family | Ubiquitin fold domain | Ubiquitin-activating enzyme E1 FCCH domain | Ubiquitin-activating enzyme E1 four-helix bundle
			XP_001242748.1	ubiquitin-conjugating enzyme E	3.A.16.1.2	1.00761e-70	C8ZEM9	Ubc7p OS=Saccharomyces cerevisiae (strain Lalvin EC1118 / Prise de mousse) GN=EC1118_1M3_1838g PE=3 SV=1	58.7879	75.1515	1	UQ_con	PF00179.29	1.3e-48	Ubiquitin-conjugating enzyme
			XP_001242792.2	ubiquitin conjugating enzyme	3.A.16.1.2	2.81068e-34	C8ZEM9	Ubc7p OS=Saccharomyces cerevisiae (strain Lalvin EC1118 / Prise de mousse) GN=EC1118_1M3_1838g PE=3 SV=1	44.0252	67.3469	1	UQ_con	PF00179.29	5.1e-37	Ubiquitin-conjugating enzyme
			XP_001245194.2	NEDD8 activating enzyme	3.A.16.1.2	1.18888e-30	E7LWL7	Uba1p OS=Saccharomyces cerevisiae (strain VIN 13) GN=VIN13_2757 PE=3 SV=1	44.4444	60.8696	2	ThiF | E2_bind	PF00899.24 | PF08825.13	6.2e-63 | 6e-30	ThiF family | E2 binding domain
			XP_001249090.1	ubiquitin-conjugating enzyme E2	3.A.16.1.2	3.70204e-52	C8ZEM9	Ubc7p OS=Saccharomyces cerevisiae (strain Lalvin EC1118 / Prise de mousse) GN=EC1118_1M3_1838g PE=3 SV=1	52.0958	67.0659	1	UQ_con	PF00179.29	3e-43	Ubiquitin-conjugating enzyme
			XP_001248480.1	AAA family ATPase	3.A.16.1.3	6.30465e-65	C6KT34	Cell division cycle protein 48 homologue, putative OS=Plasmodium falciparum (isolate 3D7) GN=PFF0940c PE=3 SV=1	72.2222	88.8889	3	AAA | AAA_lid_3 | AAA	PF00004.32 | PF17862.4 | PF00004.32	1.5e-41 | 1.9e-09 | 1.9e-05	ATPase family associated with various cellular activities (AAA) | AAA+ lid domain | ATPase family associated with various cellular activities (AAA)
			XP_001247896.1	ubiquitin conjugating enzyme	3.A.16.1.3	3.06406e-29	Q8I607	Ubiquitin conjugating enzyme E2, putative OS=Plasmodium falciparum (isolate 3D7) GN=PFL0190w PE=3 SV=1	46.0432	61.9403	1	UQ_con	PF00179.29	2.6e-50	Ubiquitin-conjugating enzyme
			XP_001239202.1	ER-associated proteolytic system protein Der1	3.A.16.1.4	3.57876e-56	Q9GZP9	Derlin-2 OS=Homo sapiens OX=9606 GN=DERL2 PE=1 SV=1	50	66.6667	1	DER1	PF04511.18	3.3e-50	Der1-like family	4	30-52 | 65-87 | 107-129 | 150-172
			XP_001243795.2	hypoxia up-regulated 1	3.A.16.1.4	1.143e-58	Q9Y4L1	Hypoxia up-regulated protein 1 OS=Homo sapiens OX=9606 GN=HYOU1 PE=1 SV=1	44.1176	73.913	1	HSP70	PF00012.23	5.4e-58	Hsp70 protein	1	13-35
			XP_001243812.2	ubiquitin-protein ligase Sel1/Ubx2	3.A.16.1.4	1.07418e-74	Q9UBV2	Protein sel-1 homolog 1 OS=Homo sapiens OX=9606 GN=SEL1L PE=1 SV=3	55.5556	74.0741	10	Sel1 | Sel1 | Sel1 | Sel1 | Sel1 | Sel1 | Sel1 | Sel1 | Sel1 | Sel1	PF08238.15 | PF08238.15 | PF08238.15 | PF08238.15 | PF08238.15 | PF08238.15 | PF08238.15 | PF08238.15 | PF08238.15 | PF08238.15	3.1e-05 | 0.00046 | 0.00086 | 0.029 | 0.27 | 1.2 | 6.7 | 29 | 150 | 200	Sel1 repeat | Sel1 repeat | Sel1 repeat | Sel1 repeat | Sel1 repeat | Sel1 repeat | Sel1 repeat | Sel1 repeat | Sel1 repeat | Sel1 repeat	2	7-29 | 806-825
			XP_001240583.2	ER glycosyl hydrolase	3.A.16.1.5	5.41074e-91	Q9SXC9	Alpha-mannosidase I MNS5 OS=Arabidopsis thaliana OX=3702 GN=MNS5 PE=1 SV=1	35.4497	50	1	Glyco_hydro_47	PF01532.23	2.7e-115	Glycosyl hydrolase family 47	1	13-35
			XP_001243429.1	mannosyl-oligosaccharide 1,2-alpha-mannosidase	3.A.16.1.5	1.76657e-34	Q9FG93	Alpha-mannosidase I MNS4 OS=Arabidopsis thaliana OX=3702 GN=MNS4 PE=1 SV=1	50	68.1818	1	Glyco_hydro_47	PF01532.23	3.9e-168	Glycosyl hydrolase family 47	1	87-104
			XP_001243873.1	alpha-mannosidase 1	3.A.16.1.5	4.72056e-42	Q9SXC9	Alpha-mannosidase I MNS5 OS=Arabidopsis thaliana OX=3702 GN=MNS5 PE=1 SV=1	41.3793	62.069	1	Glyco_hydro_47	PF01532.23	4.7e-143	Glycosyl hydrolase family 47	1	7-26
			XP_001248396.2	RING finger protein	3.A.16.1.5	3.51352e-67	Q6NPT7	ERAD-associated E3 ubiquitin-protein ligase HRD1B OS=Arabidopsis thaliana OX=3702 GN=HRD1B PE=2 SV=1	50	63.3333	1	zf-RING_2	PF13639.9	4.4e-08	Ring finger domain	5	5-24 | 39-61 | 98-120 | 135-157 | 276-298
			XP_012213774.1	class I alpha-mannosidase	3.A.16.1.5	1.20873e-25	Q9FG93	Alpha-mannosidase I MNS4 OS=Arabidopsis thaliana OX=3702 GN=MNS4 PE=1 SV=1	37.8641	55.3398	1	Glyco_hydro_47	PF01532.23	1.3e-182	Glycosyl hydrolase family 47	1	7-24
			XP_001242682.2	UBX domain-containing protein 1	3.A.16.1.5	3.75937e-27	Q9SUG6	Plant UBX domain-containing protein 3 OS=Arabidopsis thaliana OX=3702 GN=PUX3 PE=1 SV=1	40.9091	58.5366	3	SEP | UBX | UBA_4	PF08059.16 | PF00789.23 | PF14555.9	1.8e-23 | 6.7e-15 | 1.6e-12	SEP domain | UBX domain | UBA-like domain
			XP_001239710.2	class I alpha-mannosidase	3.A.16.1.5	4.08739e-39	Q9FG93	Alpha-mannosidase I MNS4 OS=Arabidopsis thaliana OX=3702 GN=MNS4 PE=1 SV=1	57.1429	66.6667	1	Glyco_hydro_47	PF01532.23	1.2e-178	Glycosyl hydrolase family 47
			XP_001239870.1	ubiquitin conjugating enzyme	3.A.16.1.5	1.38861e-31	Q9LSP7	Ubiquitin-conjugating enzyme E2 32 OS=Arabidopsis thaliana OX=3702 GN=UBC32 PE=2 SV=1	58.8235	82.3529	1	UQ_con	PF00179.29	9.3e-18	Ubiquitin-conjugating enzyme
			XP_001240359.1	UBX domain-containing protein	3.A.16.1.5	4.35619e-22	Q94JZ8	Plant UBX domain-containing protein 7 OS=Arabidopsis thaliana OX=3702 GN=PUX7 PE=1 SV=1	44.8276	56.9231	3	Thioredoxin_7 | UBA_4 | UBX	PF13899.9 | PF14555.9 | PF00789.23	1.2e-15 | 2.6e-12 | 2.1e-05	Thioredoxin-like | UBA-like domain | UBX domain
			XP_001243763.1	UBX domain-containing protein	3.A.16.1.5	6.29227e-21	Q9M0N1	Plant UBX domain-containing protein 10 OS=Arabidopsis thaliana OX=3702 GN=PUX10 PE=2 SV=1	36.6667	62.069	2	UBA_4 | UBX	PF14555.9 | PF00789.23	4.1e-11 | 1.5e-08	UBA-like domain | UBX domain
			XP_001240899.2	protein png1	3.A.16.1.5	6.93156e-54	Q9FGY9	Peptide-N(4)-(N-acetyl-beta-glucosaminyl)asparagine amidase OS=Arabidopsis thaliana OX=3702 GN=PNG1 PE=2 SV=1	43.8356	60.7306	1	Rad4	PF03835.18	2.2e-15	Rad4 transglutaminase-like domain
			XP_001244623.1	ubiquitin conjugation factor E4	3.A.16.1.5	1.26444e-128	Q9LF41	Probable ubiquitin conjugation factor E4 OS=Arabidopsis thaliana OX=3702 GN=PUB1 PE=2 SV=1	38.4615	66.6667	2	Ufd2P_core | U-box	PF10408.12 | PF04564.18	5.2e-218 | 1.5e-27	Ubiquitin elongating factor core | U-box domain
			XP_001243428.1	26S protease regulatory subunit 10B	3.A.16.1.5	9.91203e-60	P54609	Cell division control protein 48 homolog A OS=Arabidopsis thaliana OX=3702 GN=CDC48A PE=1 SV=1	52	72	3	AAA | Prot_ATP_ID_OB | AAA_lid_3	PF00004.32 | PF16450.8 | PF17862.4	1.3e-42 | 4.9e-11 | 2.4e-09	ATPase family associated with various cellular activities (AAA) | Proteasomal ATPase OB C-terminal domain | AAA+ lid domain
			XP_001243250.2	ribosome biogenesis ATPase RIX7	3.A.16.1.5	1.56056e-159	Q9SS94	Cell division control protein 48 homolog C OS=Arabidopsis thaliana OX=3702 GN=CDC48C PE=2 SV=2	60	80	4	AAA | AAA | AAA_lid_3 | AAA_lid_3	PF00004.32 | PF00004.32 | PF17862.4 | PF17862.4	7.1e-44 | 9.4e-43 | 1.4e-08 | 1.5e-08	ATPase family associated with various cellular activities (AAA) | ATPase family associated with various cellular activities (AAA) | AAA+ lid domain | AAA+ lid domain
			XP_001248723.1	hsp70-like protein	3.A.16.1.6	0	P10591	Heat shock protein SSA1 OS=Saccharomyces cerevisiae (strain ATCC 204508 / S288c) OX=559292 GN=SSA1 PE=1 SV=4	80.6557	91.3115	1	HSP70	PF00012.23	2.1e-260	Hsp70 protein
			XP_001242091.1	DnaJ domain-containing protein Psi	3.A.16.1.6	9.32381e-45	P25294	Protein SIS1 OS=Saccharomyces cerevisiae (strain ATCC 204508 / S288c) OX=559292 GN=SIS1 PE=1 SV=1	63.0137	82.1918	2	DnaJ_C | DnaJ	PF01556.21 | PF00226.34	7.4e-37 | 4.7e-28	DnaJ C terminal domain | DnaJ domain
			XP_001242917.1	polyubiquitin binding protein	3.A.16.1.6	2.39331e-90	P36037	Protein DOA1 OS=Saccharomyces cerevisiae (strain ATCC 204508 / S288c) OX=559292 GN=DOA1 PE=1 SV=1	47.0588	61.7647	6	PUL | PFU | WD40 | WD40 | WD40 | WD40	PF08324.14 | PF09070.14 | PF00400.35 | PF00400.35 | PF00400.35 | PF00400.35	2.2e-71 | 6.7e-45 | 3.3e-06 | 7.8e-05 | 0.0035 | 0.004	PUL domain | PFU (PLAA family ubiquitin binding) | WD domain, G-beta repeat | WD domain, G-beta repeat | WD domain, G-beta repeat | WD domain, G-beta repeat
			XP_001242965.2	hsp88-like protein	3.A.16.1.6	4.41874e-87	P10591	Heat shock protein SSA1 OS=Saccharomyces cerevisiae (strain ATCC 204508 / S288c) OX=559292 GN=SSA1 PE=1 SV=4	35.3846	56.6667	1	HSP70	PF00012.23	8.2e-165	Hsp70 protein
		3.A.18: The Nuclear mRNA Exporter (mRNA-E) Family	XP_001243038.2	mago nashi protein	3.A.18.1.1	4.90559e-70	P61326	Protein mago nashi homolog - Homo sapiens (Human).	68.7075	80.9524	1	Mago_nashi	PF02792.17	1.3e-73	Mago nashi protein
			XP_001246454.1	ATP-dependent RNA helicase DBP10	3.A.18.1.1	1.71292e-57	P38919	Eukaryotic initiation factor 4A-III - Homo sapiens (Human).	51.8519	66.6667	3	DEAD | Helicase_C | DBP10CT	PF00270.32 | PF00271.34 | PF08147.15	6.6e-47 | 1.7e-22 | 2.3e-20	DEAD/DEAH box helicase | Helicase conserved C-terminal domain | DBP10CT (NUC160) domain
			XP_001240430.1	ATP-dependent RNA helicase eIF4A	3.A.18.1.1	0	P38919	Eukaryotic initiation factor 4A-III - Homo sapiens (Human).	71.0875	87.5332	2	DEAD | Helicase_C	PF00270.32 | PF00271.34	6.5e-45 | 1.4e-31	DEAD/DEAH box helicase | Helicase conserved C-terminal domain
			XP_001244329.1	ATP-dependent RNA helicase DBP8	3.A.18.1.1	2.17516e-53	P38919	Eukaryotic initiation factor 4A-III - Homo sapiens (Human).	34.8168	54.1885	2	DEAD | Helicase_C	PF00270.32 | PF00271.34	3e-40 | 4.7e-29	DEAD/DEAH box helicase | Helicase conserved C-terminal domain
			XP_001243860.1	ATP-dependent RNA helicase DRS1	3.A.18.1.1	1.47139e-49	P38919	Eukaryotic initiation factor 4A-III - Homo sapiens (Human).	35.4167	64.5833	2	DEAD | Helicase_C	PF00270.32 | PF00271.34	2.2e-47 | 1.7e-26	DEAD/DEAH box helicase | Helicase conserved C-terminal domain
			XP_001242554.2	ATP-dependent RNA helicase FAL1	3.A.18.1.1	0	P38919	Eukaryotic initiation factor 4A-III - Homo sapiens (Human).	80.8786	92.7649	2	DEAD | Helicase_C	PF00270.32 | PF00271.34	5.7e-42 | 7.3e-33	DEAD/DEAH box helicase | Helicase conserved C-terminal domain
			XP_001245918.2	ATP-dependent RNA helicase DBP9	3.A.18.1.1	6.61408e-30	P38919	Eukaryotic initiation factor 4A-III - Homo sapiens (Human).	52.2727	70.7317	2	DEAD | Helicase_C	PF00270.32 | PF00271.34	1e-40 | 2.3e-29	DEAD/DEAH box helicase | Helicase conserved C-terminal domain
			XP_001248331.1	ATP-dependent RNA helicase DHH1	3.A.18.1.1	6.81672e-90	P38919	Eukaryotic initiation factor 4A-III - Homo sapiens (Human).	38.7268	63.6364	2	DEAD | Helicase_C	PF00270.32 | PF00271.34	3e-42 | 4.3e-27	DEAD/DEAH box helicase | Helicase conserved C-terminal domain
			XP_001244087.1	ATP-dependent rRNA helicase RRP3	3.A.18.1.1	5.4084e-67	P38919	Eukaryotic initiation factor 4A-III - Homo sapiens (Human).	41.9355	66.6667	2	DEAD | Helicase_C	PF00270.32 | PF00271.34	3.5e-47 | 8.4e-29	DEAD/DEAH box helicase | Helicase conserved C-terminal domain
			XP_001245102.1	RNA-binding protein 8A	3.A.18.1.1	3.83544e-36	Q9Y5S9	RNA-binding protein 8A - Homo sapiens (Human).	64.2857	79.7619	1	RRM_1	PF00076.25	9.3e-17	RNA recognition motif. (a.k.a. RRM, RBD, or RNP domain)
			XP_001246461.1	ATP-dependent RNA helicase DBP4	3.A.18.1.1	1.3454e-50	P38919	Eukaryotic initiation factor 4A-III - Homo sapiens (Human).	40	62	3	DEAD | DUF4217 | Helicase_C	PF00270.32 | PF13959.9 | PF00271.34	2.3e-46 | 4.1e-24 | 2.3e-23	DEAD/DEAH box helicase | Domain of unknown function (DUF4217) | Helicase conserved C-terminal domain
		3.A.19: The Guided Entry of Tail Anchored Protein (GET) Family	XP_001244255.1	ATPase GET3	3.A.19.1.1	1.92261e-123	O43681	Arsenical pump-driving ATPase - Homo sapiens (Human).	55.7576	73.9394	1	ArsA_ATPase	PF02374.18	1.2e-113	Anion-transporting ATPase
			XP_001244752.2	protein GET1	3.A.19.1.2	7.46339e-81	A2QHQ3	Protein get1 OS=Aspergillus niger (strain CBS 513.88 / FGSC A1513) GN=get1 PE=3 SV=1	67.7019	80.7453	1	CHD5	PF04420.17	1.1e-59	CHD5-like protein	1	4-26
		3.A.20: The Peroxisomal Protein Importer (PPI) Family	XP_004445295.1	ubiquitin-conjugating enzyme E2 13	3.A.20.1.1	2.6698e-47	P62837	Ubiquitin-conjugating enzyme E2 D2 OS=Homo sapiens GN=UBE2D2 PE=1 SV=1	56.25	68.75	1	UQ_con	PF00179.29	9e-47	Ubiquitin-conjugating enzyme
			XP_001239827.2	peroxisome biosynthesis protein	3.A.20.1.1	1.22792e-24	O00623	Peroxisome assembly protein 12 OS=Homo sapiens GN=PEX12 PE=1 SV=1	48	63.3333	1	Pex2_Pex12	PF04757.17	7.8e-56	Pex2 / Pex12 amino terminal region
			XP_001246730.1	ubiquitin-conjugating enzyme E2-16 kDa	3.A.20.1.1	1.89946e-94	P62837	Ubiquitin-conjugating enzyme E2 D2 OS=Homo sapiens GN=UBE2D2 PE=1 SV=1	85.034	91.1565	1	UQ_con	PF00179.29	2.2e-52	Ubiquitin-conjugating enzyme
			XP_001244679.1	SUMO-conjugating enzyme ubc9	3.A.20.1.1	1.7075e-64	P63279	SUMO-conjugating enzyme UBC9 OS=Homo sapiens GN=UBE2I PE=1 SV=1	63.6364	79.8701	1	UQ_con	PF00179.29	1.1e-48	Ubiquitin-conjugating enzyme
			XP_001245152.2	peroxisomal biogenesis factor 2	3.A.20.1.1	1.64238e-28	P28328	Peroxisome assembly factor 1 OS=Homo sapiens GN=PXMP3 PE=1 SV=1	37.8378	53.4884	1	Pex2_Pex12	PF04757.17	1.3e-38	Pex2 / Pex12 amino terminal region
			XP_004445296.1	ubiquitin-conjugating enzyme E2 13, variant	3.A.20.1.1	2.6698e-47	P62837	Ubiquitin-conjugating enzyme E2 D2 OS=Homo sapiens GN=UBE2D2 PE=1 SV=1	56.25	68.75	1	UQ_con	PF00179.29	9e-47	Ubiquitin-conjugating enzyme
			XP_001246205.1	NEDD8-conjugating enzyme Ubc12	3.A.20.1.1	3.28463e-23	P62837	Ubiquitin-conjugating enzyme E2 D2 OS=Homo sapiens GN=UBE2D2 PE=1 SV=1	47.8261	60.7143	1	UQ_con	PF00179.29	1.5e-37	Ubiquitin-conjugating enzyme
			XP_001243078.2	ubiquitin conjugating enzyme E2	3.A.20.1.1	3.59108e-24	P62837	Ubiquitin-conjugating enzyme E2 D2 OS=Homo sapiens GN=UBE2D2 PE=1 SV=1	40	56.6667	1	UQ_con	PF00179.29	8.9e-35	Ubiquitin-conjugating enzyme
			XP_001247417.2	ubiquitin-conjugating enzyme E2 8	3.A.20.1.1	7.07452e-24	P62837	Ubiquitin-conjugating enzyme E2 D2 OS=Homo sapiens GN=UBE2D2 PE=1 SV=1	42.8571	58.7719	1	UQ_con	PF00179.29	3.5e-37	Ubiquitin-conjugating enzyme
			XP_001244022.1	ubiquitin conjugating enzyme	3.A.20.1.1	1.234e-41	P62837	Ubiquitin-conjugating enzyme E2 D2 OS=Homo sapiens GN=UBE2D2 PE=1 SV=1	43.9189	65.3061	1	UQ_con	PF00179.29	3.3e-43	Ubiquitin-conjugating enzyme
			XP_001249097.1	ubiquitin-conjugating enzyme E2 2	3.A.20.1.1	2.84456e-43	P62837	Ubiquitin-conjugating enzyme E2 D2 OS=Homo sapiens GN=UBE2D2 PE=1 SV=1	54.1667	70.8333	1	UQ_con	PF00179.29	4.1e-52	Ubiquitin-conjugating enzyme
			XP_001244936.1	peroxin 23	3.A.20.1.5	8.05808e-43	Q06169	Peroxisomal membrane protein PEX30 OS=Saccharomyces cerevisiae (strain ATCC 204508 / S288c) GN=PEX30 PE=1 SV=1	40.5405	56	1	Pex24p	PF06398.14	2.5e-98	Integral peroxisomal membrane peroxin	2	121-140 | 220-242
			XP_001248401.2	peroxisomal membrane protein	3.A.20.1.5	3.94006e-59	P80667	Peroxisomal membrane protein PAS20 OS=Saccharomyces cerevisiae (strain ATCC 204508 / S288c) GN=PEX13 PE=1 SV=1	46.4286	75	2	Peroxin-13_N | SH3_2	PF04088.16 | PF07653.20	2e-54 | 2e-06	Peroxin 13, N-terminal region | Variant SH3 domain	1	259-281
			XP_001246438.1	ubiquitin-conjugating enzyme	3.A.20.1.5	1.22376e-34	P29340	Ubiquitin-conjugating enzyme E2-21 kDa OS=Saccharomyces cerevisiae GN=PEX4 PE=1 SV=1	43.3333	66.6667	1	UQ_con	PF00179.29	2.2e-40	Ubiquitin-conjugating enzyme
			XP_001240364.1	peroxin 10	3.A.20.1.5	2.14117e-45	Q05568	Peroxisome biogenesis factor 10 OS=Saccharomyces cerevisiae (strain ATCC 204508 / S288c) GN=PEX10 PE=1 SV=1	53.8462	65.3846	2	Pex2_Pex12 | zf-RING_2	PF04757.17 | PF13639.9	1.3e-44 | 9.7e-11	Pex2 / Pex12 amino terminal region | Ring finger domain
			XP_001240385.1	peroxisome biosynthesis protein	3.A.20.1.5	9.89303e-131	P24004	Peroxisomal ATPase PEX1 OS=Saccharomyces cerevisiae (strain ATCC 204508 / S288c) GN=PEX1 PE=1 SV=2	48.3871	64.751	4	AAA | PEX-1N | AAA_lid_3 | AAA	PF00004.32 | PF09262.14 | PF17862.4 | PF00004.32	3.9e-43 | 4e-29 | 2.5e-08 | 7.1e-08	ATPase family associated with various cellular activities (AAA) | Peroxisome biogenesis factor 1, N-terminal | AAA+ lid domain | ATPase family associated with various cellular activities (AAA)
			XP_001243883.1	peroxisome biosynthesis protein	3.A.20.1.5	2.56763e-101	P39108	Peroxisomal targeting signal 2 receptor OS=Saccharomyces cerevisiae (strain ATCC 204508 / S288c) GN=PEX7 PE=1 SV=1	40.8521	57.0605	2	WD40 | WD40	PF00400.35 | PF00400.35	0.017 | 0.041	WD domain, G-beta repeat | WD domain, G-beta repeat
			XP_001244124.2	peroxin 14	3.A.20.1.5	1.15529e-26	P53112	Peroxisomal membrane protein PEX14 OS=Saccharomyces cerevisiae (strain ATCC 204508 / S288c) GN=PEX14 PE=1 SV=1	46	64	1	Pex14_N	PF04695.16	1.7e-18	Pex14 N-terminal domain
			XP_001244831.2	peroxisomal targeting signal-1 receptor	3.A.20.1.5	3.10211e-88	P35056	Peroxisomal targeting signal receptor OS=Saccharomyces cerevisiae (strain ATCC 204508 / S288c) GN=PEX5 PE=1 SV=1	50	75	2	TPR_1 | TPR_8	PF00515.31 | PF13181.9	2e-08 | 0.00027	Tetratricopeptide repeat | Tetratricopeptide repeat
			XP_001248576.2	peroxisomal biogenesis factor 6	3.A.20.1.5	2.76494e-153	P33760	Peroxisomal ATPase PEX6 OS=Saccharomyces cerevisiae (strain ATCC 204508 / S288c) GN=PEX6 PE=1 SV=1	72.2222	72.2222	1	AAA	PF00004.32	4e-43	ATPase family associated with various cellular activities (AAA)
		3.A.21: The C-terminal Tail-Anchored Membrane Protein Biogenesis/ Insertion Complex (TAMP-B) Family	XP_001239254.1	Hsc70 cochaperone	3.A.21.1.1	1.67419e-45	Q12118	Small glutamine-rich tetratricopeptide repeat-containing protein 2 OS=Saccharomyces cerevisiae (strain ATCC 204508 / S288c) GN=SGT2 PE=1 SV=1	52.381	76.1905	3	SGTA_dimer | TPR_8 | TPR_8	PF16546.8 | PF13181.9 | PF13181.9	2.3e-25 | 0.01 | 0.17	Homodimerisation domain of SGTA | Tetratricopeptide repeat | Tetratricopeptide repeat
			XP_001248854.1	hypothetical protein CIMG_02625	3.A.21.1.1	1.77022e-27	Q12125	Golgi to ER traffic protein 4 OS=Saccharomyces cerevisiae (strain ATCC 204508 / S288c) GN=GET4 PE=1 SV=1	40	63.3333	1	GET4	PF04190.16	3.6e-86	Golgi to ER traffic protein 4
		3.A.22: The Transcription-coupled TREX/TAP Nuclear mRNA Export Complex (TREX) Family	XP_001239034.1	ATP-dependent RNA helicase SUB2	3.A.22.1.1	0	Q07478	ATP-dependent RNA helicase SUB2 OS=Saccharomyces cerevisiae (strain ATCC 204508 / S288c) GN=SUB2 PE=1 SV=1	70.2703	83.3333	2	DEAD | Helicase_C	PF00270.32 | PF00271.34	3e-36 | 3e-24	DEAD/DEAH box helicase | Helicase conserved C-terminal domain
			XP_001241497.1	GANP domain-containing protein	3.A.22.1.1	1.11024e-51	Q12049	Protein THP3 OS=Saccharomyces cerevisiae (strain ATCC 204508 / S288c) GN=THP3 PE=1 SV=1	36.7647	52.0588	1	SAC3_GANP	PF03399.19	9.7e-23	SAC3/GANP family
			XP_001242180.1	tho2 protein	3.A.22.1.1	2.45922e-44	P53552	THO complex subunit 2 OS=Saccharomyces cerevisiae (strain ATCC 204508 / S288c) GN=THO2 PE=1 SV=1	40.9836	51.1364	3	THOC2_N | Tho2 | Thoc2	PF16134.8 | PF11262.11 | PF11732.11	5.1e-253 | 2.1e-103 | 3.8e-30	THO complex subunit 2 N-terminus | Transcription factor/nuclear export subunit protein 2 | Transcription- and export-related complex subunit
			XP_001245441.2	mRNA export factor mex67	3.A.22.1.1	4.12479e-50	Q99257	mRNA export factor MEX67 - Saccharomyces cerevisiae (Baker's yeast).	48	67.2727	1	TAP_C	PF03943.16	1.8e-18	TAP C-terminal domain
			XP_004445329.1	hypothetical protein CIMG_13024	3.A.22.1.1	4.60597e-37	P46674	Nuclear mRNA export protein SAC3 OS=Saccharomyces cerevisiae (strain ATCC 204508 / S288c) GN=SAC3 PE=1 SV=2	33.3333	56.8182	1	SAC3_GANP	PF03399.19	4.1e-102	SAC3/GANP family
		3.A.23: The Type VI Symbiosis/Virulence Secretory System (T6SS) Family	XP_001243073.1	heat shock protein 78	3.A.23.5.1	5.93182e-148	Q74G19	Type VI secretion system ATPase TssH, putative chaperone OS=Geobacter sulfurreducens (strain ATCC 51573 / DSM 12127 / PCA) GN=tssH PE=4 SV=1	59.9251	80.1498	4	AAA_2 | AAA_lid_9 | ClpB_D2-small | AAA	PF07724.17 | PF17871.4 | PF10431.12 | PF00004.32	4.5e-45 | 4.9e-35 | 2.5e-26 | 2.9e-09	AAA domain (Cdc48 subfamily) | AAA lid domain | C-terminal, D2-small domain, of ClpB protein | ATPase family associated with various cellular activities (AAA)
			XP_001249223.2	hypothetical protein CIMG_12579	3.A.23.6.1	3.04779e-25	B3ET64	Uncharacterized protein OS=Amoebophilus asiaticus (strain 5a2) GN=Aasi_1071 PE=4 SV=1	46.1538	76.9231	3	Ank_4 | Ank_2 | Ank_3	PF13637.9 | PF12796.10 | PF13606.9	1.1e-10 | 1.2e-08 | 0.0021	Ankyrin repeats (many copies) | Ankyrin repeats (3 copies) | Ankyrin repeat	1	31-53
			XP_001242508.1	glyceraldehyde-3-phosphate dehydrogenase	3.A.23.6.1	2.82164e-101	B3ET62	Glyceraldehyde-3-phosphate dehydrogenase OS=Amoebophilus asiaticus (strain 5a2) GN=Aasi_1069 PE=3 SV=1	44.9848	64.7416	2	Gp_dh_C | Gp_dh_N	PF02800.23 | PF00044.27	3.3e-71 | 1.1e-39	Glyceraldehyde 3-phosphate dehydrogenase, C-terminal domain | Glyceraldehyde 3-phosphate dehydrogenase, NAD binding domain
		3.A.24: The Type VII or ESX Protein Secretion System (T7SS) Family	XP_001240416.2	hypothetical protein CIMG_11981	3.A.24.3.1	4.60025e-23	O53687	ESX-3 secretion system protein EccA3 OS=Mycobacterium tuberculosis GN=eccA3 PE=3 SV=1	57.1429	76.1905	4	AAA | AAA | AAA_lid_6 | AAA_lid_6	PF00004.32 | PF00004.32 | PF17866.4 | PF17866.4	3.1e-13 | 1.4e-11 | 4.6e-10 | 3e-06	ATPase family associated with various cellular activities (AAA) | ATPase family associated with various cellular activities (AAA) | AAA lid domain | AAA lid domain
		3.A.25: The Symbiont-specific ERAD-like Machinery (SELMA) Family	XP_001246797.1	polyubiquitin	3.A.25.1.1	0	B7FZS1	Predicted protein OS=Phaeodactylum tricornutum (strain CCAP 1055/1) GN=hUbi PE=4 SV=1	97.377	98.6885	4	ubiquitin | ubiquitin | ubiquitin | ubiquitin	PF00240.26 | PF00240.26 | PF00240.26 | PF00240.26	1.5e-32 | 1.5e-32 | 1.5e-32 | 1.5e-32	Ubiquitin family | Ubiquitin family | Ubiquitin family | Ubiquitin family
			XP_004446138.1	polyubiquitin	3.A.25.1.1	1.47422e-45	B7FZS1	Predicted protein OS=Phaeodactylum tricornutum (strain CCAP 1055/1) GN=hUbi PE=4 SV=1	96.0526	98.7013	2	ubiquitin | Ribosomal_L40e	PF00240.26 | PF01020.20	2.3e-33 | 1.4e-31	Ubiquitin family | Ribosomal L40e family
			XP_001244380.1	ubiquitin-40S ribosomal protein S31 fusion protein	3.A.25.1.1	2.50612e-45	B7FZS1	Predicted protein OS=Phaeodactylum tricornutum (strain CCAP 1055/1) GN=hUbi PE=4 SV=1	97.3684	98.6842	2	ubiquitin | Ribosomal_S27	PF00240.26 | PF01599.22	3.8e-33 | 7.8e-25	Ubiquitin family | Ribosomal protein S27a
			XP_004446139.1	polyubiquitin, variant	3.A.25.1.1	5.35872e-46	B7FZS1	Predicted protein OS=Phaeodactylum tricornutum (strain CCAP 1055/1) GN=hUbi PE=4 SV=1	96.0526	98.7013	2	ubiquitin | Ribosomal_L40e	PF00240.26 | PF01020.20	1.2e-33 | 6.3e-12	Ubiquitin family | Ribosomal L40e family
			XP_004444643.1	molybdenum cofactor biosynthetic protein	3.A.25.2.1	8.74876e-34	Q8ID54	UBA/THIF-type NAD/FAD binding protein, putative OS=Plasmodium falciparum (isolate 3D7) GN=PF13_0344 PE=4 SV=1	41.8605	70.8333	2	ThiF | Rhodanese	PF00899.24 | PF00581.23	2.1e-54 | 2.1e-09	ThiF family | Rhodanese-like domain	1	103-125
		3.A.26: The Plasmodium Translocon of Exported proteins (PTEX) Family	XP_001240455.1	ATP-dependent Clp endopeptidase, proteolytic subunit ClpP	3.A.26.1.1	1.52407e-41	O97252	ATP-dependent Clp protease proteolytic subunit OS=Plasmodium falciparum (isolate 3D7) GN=PF3D7_0307400 PE=1 SV=1	42.1965	70.3704	1	CLP_protease	PF00574.26	4.4e-76	Clp protease
		3.A.27: The Endoplasmic Reticulum Membrane Protein Insertion Complex (EMC) Family	XP_001242785.1	hypothetical protein CIMG_06681	3.A.27.1.1	2.74531e-42	Q8N766	ER membrane protein complex subunit 1 OS=Homo sapiens GN=EMC1 PE=1 SV=1	42.1053	70.5882	2	EMC1_C | PQQ_2	PF07774.16 | PF13360.9	2.7e-77 | 1.7e-19	ER membrane protein complex subunit 1, C-terminal | PQQ-like domain	1	915-935
			XP_001240295.2	tetratricopeptide repeat domain-containing protein	3.A.27.1.1	6.73e-24	Q15006	ER membrane protein complex subunit 2 OS=Homo sapiens GN=EMC2 PE=1 SV=1	50	56.6667
			XP_001244871.2	hypothetical protein CIMG_04312	3.A.27.1.2	4.12321e-46	P36039	ER membrane protein complex subunit 3 OS=Saccharomyces cerevisiae (strain ATCC 204508 / S288c) OX=559292 GN=EMC3 PE=1 SV=3	38.2353	64.7059	1	EMC3_TMCO1	PF01956.19	2.9e-52	Integral membrane protein EMC3/TMCO1-like	3	15-34 | 136-158 | 178-200
			XP_001244918.2	hypothetical protein CIMG_04359	3.A.27.1.2	9.8725e-27	P53073	ER membrane protein complex subunit 4 OS=Saccharomyces cerevisiae (strain ATCC 204508 / S288c) OX=559292 GN=EMC4 PE=1 SV=1	44.4444	62.6984	1	DUF1077	PF06417.15	1.4e-50	Protein of unknown function (DUF1077)	2	95-117 | 132-154
		3.A.28: The AAA-ATPase, Bcs1 (Bcs1) Family	XP_001244019.1	mitochondrial chaperone BCS1	3.A.28.1.1	2.82443e-141	P32839	Mitochondrial chaperone BCS1 OS=Saccharomyces cerevisiae (strain ATCC 204508 / S288c) GN=BCS1 PE=1 SV=2	60	80.9524	2	BCS1_N | AAA	PF08740.14 | PF00004.32	2.2e-49 | 2.8e-17	BCS1 N terminal | ATPase family associated with various cellular activities (AAA)
		3.A.29: The Mitochondrial Inner Membrane i-AAA Protease Complex (MIMP) Family	XP_001247807.1	ATP-dependent metallopeptidase HflB	3.A.29.1.1	0	P32795	Mitochondrial inner membrane i-AAA protease supercomplex subunit YME1 OS=Saccharomyces cerevisiae (strain ATCC 204508 / S288c) OX=559292 GN=YME1 PE=1 SV=1	52.1064	70.7317	3	Peptidase_M41 | AAA | AAA_lid_3	PF01434.21 | PF00004.32 | PF17862.4	2.2e-56 | 3.8e-42 | 4.2e-08	Peptidase family M41 | ATPase family associated with various cellular activities (AAA) | AAA+ lid domain	1	301-320
			XP_001248025.1	ATP-dependent metallopeptidase HflB	3.A.29.1.1	0	P40341	Mitochondrial respiratory chain complexes assembly protein YTA12 OS=Saccharomyces cerevisiae (strain ATCC 204508 / S288c) OX=559292 GN=YTA12 PE=1 SV=2	62.4382	76.112	4	Peptidase_M41 | AAA | AAA_lid_3 | FtsH_ext	PF01434.21 | PF00004.32 | PF17862.4 | PF06480.18	4.7e-66 | 4.8e-42 | 4.2e-13 | 6.2e-09	Peptidase family M41 | ATPase family associated with various cellular activities (AAA) | AAA+ lid domain | FtsH Extracellular
			XP_001244098.1	26S protease regulatory subunit 6A	3.A.29.1.5	3.20833e-59	P0AAI3	ATP-dependent zinc metalloprotease FtsH OS=Escherichia coli (strain K12) OX=83333 GN=ftsH PE=1 SV=1	53.5714	81.8182	3	AAA | Prot_ATP_ID_OB | AAA_lid_3	PF00004.32 | PF16450.8 | PF17862.4	2.1e-39 | 3e-16 | 9.2e-09	ATPase family associated with various cellular activities (AAA) | Proteasomal ATPase OB C-terminal domain | AAA+ lid domain
			XP_001241366.1	26S protease regulatory subunit 8	3.A.29.1.5	9.52706e-62	P0AAI3	ATP-dependent zinc metalloprotease FtsH OS=Escherichia coli (strain K12) OX=83333 GN=ftsH PE=1 SV=1	65.2174	82.6087	3	AAA | AAA_lid_3 | Prot_ATP_ID_OB	PF00004.32 | PF17862.4 | PF16450.8	1.4e-43 | 3.6e-13 | 2.4e-07	ATPase family associated with various cellular activities (AAA) | AAA+ lid domain | Proteasomal ATPase OB C-terminal domain
			XP_001248567.2	26S protease regulatory subunit 7	3.A.29.1.5	4.83874e-60	P0AAI3	ATP-dependent zinc metalloprotease FtsH OS=Escherichia coli (strain K12) OX=83333 GN=ftsH PE=1 SV=1	56	76	1	AAA	PF00004.32	2.4e-40	ATPase family associated with various cellular activities (AAA)
		3.A.30: The Endoplasmic Reticulum Surface Retrieval Pathway (ER-SURF) Family	XP_001243102.2	ADP-ribosylation factor	3.A.30.1.1	6.84079e-74	P38116	ADP-ribosylation factor-like protein 1 OS=Saccharomyces cerevisiae (strain ATCC 204508 / S288c) OX=559292 GN=ARL1 PE=1 SV=4	56.1111	80	1	Arf	PF00025.24	7.5e-79	ADP-ribosylation factor family
			XP_001240801.1	GTPase activating protein for Arf	3.A.30.1.1	7.86068e-25	P40529	ADP-ribosylation factor GTPase-activating protein effector protein 2 OS=Saccharomyces cerevisiae (strain ATCC 204508 / S288c) OX=559292 GN=AGE2 PE=1 SV=1	40.3509	63.1579	1	ArfGap	PF01412.21	4.8e-39	Putative GTPase activating protein for Arf
			XP_001240954.1	DnaJ domain-containing protein	3.A.30.1.1	8.19843e-47	P40564	DnaJ-like protein 1 OS=Saccharomyces cerevisiae (strain ATCC 204508 / S288c) OX=559292 GN=DJP1 PE=1 SV=1	64.9573	80.3419	2	DnaJ-X | DnaJ	PF14308.9 | PF00226.34	8.4e-79 | 1.3e-26	X-domain of DnaJ-containing | DnaJ domain
			XP_001245464.2	small COPII coat GTPase sar1	3.A.30.1.1	3.1794e-21	P38116	ADP-ribosylation factor-like protein 1 OS=Saccharomyces cerevisiae (strain ATCC 204508 / S288c) OX=559292 GN=ARL1 PE=1 SV=4	57.1429	75	1	Arf	PF00025.24	1.9e-60	ADP-ribosylation factor family
			XP_001244898.1	ADP-ribosylation factor-like protein 1	3.A.30.1.1	1.65539e-92	P38116	ADP-ribosylation factor-like protein 1 OS=Saccharomyces cerevisiae (strain ATCC 204508 / S288c) OX=559292 GN=ARL1 PE=1 SV=4	70.3297	93.75	1	Arf	PF00025.24	3.5e-73	ADP-ribosylation factor family
			XP_001243854.2	small GTP-binding protein	3.A.30.1.1	2.17367e-49	P38116	ADP-ribosylation factor-like protein 1 OS=Saccharomyces cerevisiae (strain ATCC 204508 / S288c) OX=559292 GN=ARL1 PE=1 SV=4	62.5	93.75	1	Arf	PF00025.24	4.5e-65	ADP-ribosylation factor family
			XP_001247484.1	stromal membrane-associated protein	3.A.30.1.1	2.94759e-36	P40529	ADP-ribosylation factor GTPase-activating protein effector protein 2 OS=Saccharomyces cerevisiae (strain ATCC 204508 / S288c) OX=559292 GN=AGE2 PE=1 SV=1	44.5255	66.4234	1	ArfGap	PF01412.21	8.5e-40	Putative GTPase activating protein for Arf
			XP_001247353.1	small GTP-binding protein	3.A.30.1.1	7.93012e-33	P38116	ADP-ribosylation factor-like protein 1 OS=Saccharomyces cerevisiae (strain ATCC 204508 / S288c) OX=559292 GN=ARL1 PE=1 SV=4	60	80	1	Arf	PF00025.24	1.3e-42	ADP-ribosylation factor family
			XP_001246273.1	ADP-ribosylation factor 6	3.A.30.1.1	7.59433e-68	P38116	ADP-ribosylation factor-like protein 1 OS=Saccharomyces cerevisiae (strain ATCC 204508 / S288c) OX=559292 GN=ARL1 PE=1 SV=4	52.7473	82.6087	1	Arf	PF00025.24	1.1e-73	ADP-ribosylation factor family
		3.A.31: The Endosomal Sorting Complexes Required for Transport III (ESCRT-III) Family	XP_001246042.2	ubiquitin C-terminal hydrolase	3.A.31.1.1	5.00856e-26	P32571	Ubiquitin carboxyl-terminal hydrolase 4 OS=Saccharomyces cerevisiae (strain ATCC 204508 / S288c) OX=559292 GN=DOA4 PE=1 SV=2	39.4737	68.4211	2	UCH | DUSP	PF00443.32 | PF06337.15	6.6e-81 | 4.6e-12	Ubiquitin carboxyl-terminal hydrolase | DUSP domain
			XP_001239751.1	SNF7 family protein	3.A.31.1.1	1.78878e-74	P36108	DOA4-independent degradation protein 4 OS=Saccharomyces cerevisiae (strain ATCC 204508 / S288c) OX=559292 GN=DID4 PE=1 SV=2	59.1304	74.7826	1	Snf7	PF03357.24	3.3e-34	Snf7
			XP_001240983.2	vacuolar protein-sorting protein bro-1	3.A.31.1.1	4.95339e-58	P48582	Vacuolar-sorting protein BRO1 OS=Saccharomyces cerevisiae (strain ATCC 204508 / S288c) OX=559292 GN=BRO1 PE=1 SV=2	36.5385	56.1404	2	BRO1 | ALIX_LYPXL_bnd	PF03097.21 | PF13949.9	1.2e-127 | 3.9e-80	BRO1-like domain | ALIX V-shaped domain binding to HIV
			XP_001240167.1	SNF7 family protein	3.A.31.1.1	8.986e-32	P36095	Vacuolar protein-sorting-associated protein 24 OS=Saccharomyces cerevisiae (strain ATCC 204508 / S288c) OX=559292 GN=VPS24 PE=1 SV=1	39.6104	62.3377	1	Snf7	PF03357.24	1.1e-21	Snf7
			XP_001240536.2	coatomer alpha subunit	3.A.31.1.1	0	P53622	Coatomer subunit alpha OS=Saccharomyces cerevisiae (strain ATCC 204508 / S288c) OX=559292 GN=COP1 PE=1 SV=2	58.8729	74.5803	6	Coatomer_WDAD | WD40 | WD40 | WD40 | WD40 | WD40	PF04053.17 | PF00400.35 | PF00400.35 | PF00400.35 | PF00400.35 | PF00400.35	1.4e-142 | 3.4e-08 | 6.7e-06 | 1e-04 | 0.00014 | 0.00024	Coatomer WD associated region | WD domain, G-beta repeat | WD domain, G-beta repeat | WD domain, G-beta repeat | WD domain, G-beta repeat | WD domain, G-beta repeat
			XP_001240755.2	coatomer beta' subunit	3.A.31.1.1	0	P41811	Coatomer subunit beta' OS=Saccharomyces cerevisiae (strain ATCC 204508 / S288c) OX=559292 GN=SEC27 PE=1 SV=1	51.4076	72.705	5	Coatomer_WDAD | WD40 | WD40 | WD40 | WD40	PF04053.17 | PF00400.35 | PF00400.35 | PF00400.35 | PF00400.35	2.5e-167 | 2e-06 | 2.3e-06 | 2e-05 | 0.00013	Coatomer WD associated region | WD domain, G-beta repeat | WD domain, G-beta repeat | WD domain, G-beta repeat | WD domain, G-beta repeat
			XP_001241293.2	SNF7 family protein Fti1/Did2	3.A.31.1.1	4.87103e-21	P69771	Vacuolar protein-sorting-associated protein 46 OS=Saccharomyces cerevisiae (strain ATCC 204508 / S288c) OX=559292 GN=DID2 PE=1 SV=1	48.6486	75
			XP_001241498.1	vacuolar protein sorting protein	3.A.31.1.1	3.1716e-29	Q06696	Vacuolar protein-sorting-associated protein 36 OS=Saccharomyces cerevisiae (strain ATCC 204508 / S288c) OX=559292 GN=VPS36 PE=1 SV=1	40.625	51.5385	3	EAP30 | Vps36_ESCRT-II | Vps36-NZF-N	PF04157.19 | PF11605.11 | PF16988.8	2.1e-42 | 3.8e-24 | 5e-23	EAP30/Vps36 family | Vacuolar protein sorting protein 36 Vps36 | Vacuolar protein sorting 36 NZF-N zinc-finger domain
			XP_001244732.2	pH signal transduction protein PalA	3.A.31.1.1	7.72105e-53	Q12033	pH-response regulator protein palA/RIM20 OS=Saccharomyces cerevisiae (strain ATCC 204508 / S288c) OX=559292 GN=RIM20 PE=1 SV=1	40.7407	70.3704	2	BRO1 | ALIX_LYPXL_bnd	PF03097.21 | PF13949.9	4.6e-120 | 2.4e-84	BRO1-like domain | ALIX V-shaped domain binding to HIV
			XP_001247709.1	DNA binding protein URE-B1	3.A.31.1.1	2.8147e-104	P39940	E3 ubiquitin-protein ligase RSP5 OS=Saccharomyces cerevisiae (strain ATCC 204508 / S288c) OX=559292 GN=RSP5 PE=1 SV=1	48.324	66.4042	6	DUF913 | DUF908 | HECT | UBM | UBM | UBM	PF06025.15 | PF06012.15 | PF00632.28 | PF14377.9 | PF14377.9 | PF14377.9	2.4e-133 | 6e-117 | 7.7e-92 | 6.7e-10 | 1.1e-09 | 4e-09	Domain of Unknown Function (DUF913) | Domain of Unknown Function (DUF908) | HECT-domain (ubiquitin-transferase) | Ubiquitin binding region | Ubiquitin binding region | Ubiquitin binding region
			XP_001245551.1	IQ and HECT domain-containing protein	3.A.31.1.1	6.11926e-36	P39940	E3 ubiquitin-protein ligase RSP5 OS=Saccharomyces cerevisiae (strain ATCC 204508 / S288c) OX=559292 GN=RSP5 PE=1 SV=1	34.1463	63.4146	1	HECT	PF00632.28	8.5e-80	HECT-domain (ubiquitin-transferase)
			XP_001247393.2	HECT domain-containing protein	3.A.31.1.1	6.66307e-27	P39940	E3 ubiquitin-protein ligase RSP5 OS=Saccharomyces cerevisiae (strain ATCC 204508 / S288c) OX=559292 GN=RSP5 PE=1 SV=1	35.0575	56.3218	2	HECT | AZUL	PF00632.28 | PF16558.8	5.1e-69 | 6.3e-23	HECT-domain (ubiquitin-transferase) | Amino-terminal Zinc-binding domain of ubiquitin ligase E3A
			XP_001243224.1	E3 ubiquitin-protein ligase RSP5	3.A.31.1.1	0	P39940	E3 ubiquitin-protein ligase RSP5 OS=Saccharomyces cerevisiae (strain ATCC 204508 / S288c) OX=559292 GN=RSP5 PE=1 SV=1	67.8571	78.5714	5	HECT | C2 | WW | WW | WW	PF00632.28 | PF00168.33 | PF00397.29 | PF00397.29 | PF00397.29	8.3e-94 | 2.1e-19 | 2.4e-12 | 1.7e-10 | 2.4e-10	HECT-domain (ubiquitin-transferase) | C2 domain | WW domain | WW domain | WW domain
			XP_001247464.1	class E vacuolar protein-sorting machinery protein HSE1	3.A.31.1.1	4.68953e-76	P38753	Class E vacuolar protein-sorting machinery protein HSE1 OS=Saccharomyces cerevisiae (strain ATCC 204508 / S288c) OX=559292 GN=HSE1 PE=1 SV=1	52.8302	71.6981	3	VHS | SH3_1 | GAT	PF00790.22 | PF00018.31 | PF03127.17	4.4e-34 | 1.7e-16 | 7.1e-11	VHS domain | SH3 domain | GAT domain
			XP_004446297.1	vacuolar protein sorting-associated protein Vps28	3.A.31.1.1	1.1895e-34	Q02767	Vacuolar protein sorting-associated protein 28 OS=Saccharomyces cerevisiae (strain ATCC 204508 / S288c) OX=559292 GN=VPS28 PE=1 SV=1	45	80	1	VPS28	PF03997.15	6.6e-57	VPS28 protein
			XP_001244527.2	SNF7 family protein	3.A.31.1.1	2.10403e-24	P39929	Vacuolar-sorting protein SNF7 OS=Saccharomyces cerevisiae (strain ATCC 204508 / S288c) OX=559292 GN=SNF7 PE=1 SV=1	39.8649	64.2857	1	Snf7	PF03357.24	2.9e-36	Snf7
			XP_004446296.1	vacuolar protein sorting-associated protein Vps28, variant	3.A.31.1.1	2.45925e-51	Q02767	Vacuolar protein sorting-associated protein 28 OS=Saccharomyces cerevisiae (strain ATCC 204508 / S288c) OX=559292 GN=VPS28 PE=1 SV=1	40.4651	63.1579	1	VPS28	PF03997.15	2.9e-73	VPS28 protein
			XP_001247456.2	ubiquitin C-terminal hydrolase	3.A.31.1.1	3.56816e-54	P32571	Ubiquitin carboxyl-terminal hydrolase 4 OS=Saccharomyces cerevisiae (strain ATCC 204508 / S288c) OX=559292 GN=DOA4 PE=1 SV=2	38	54	2	UCH | Rhodanese	PF00443.32 | PF00581.23	8.7e-57 | 9.3e-07	Ubiquitin carboxyl-terminal hydrolase | Rhodanese-like domain
			XP_001248118.1	vacuolar protein sorting-associated protein 4	3.A.31.1.1	0	P52917	Vacuolar protein sorting-associated protein 4 OS=Saccharomyces cerevisiae (strain ATCC 204508 / S288c) OX=559292 GN=VPS4 PE=1 SV=1	72.2222	88.8889	3	AAA | Vps4_C | MIT	PF00004.32 | PF09336.13 | PF04212.21	1e-41 | 1e-29 | 5.2e-23	ATPase family associated with various cellular activities (AAA) | Vps4 C terminal oligomerisation domain | MIT (microtubule interacting and transport) domain
			XP_001247455.2	vacuolar sorting-associated protein	3.A.31.1.1	2.54745e-78	P40343	Vacuolar protein sorting-associated protein 27 OS=Saccharomyces cerevisiae (strain ATCC 204508 / S288c) OX=559292 GN=VPS27 PE=1 SV=3	39.2157	69.0476	4	VHS | FYVE | UIM | UIM	PF00790.22 | PF01363.24 | PF02809.23 | PF02809.23	2.5e-41 | 5e-16 | 0.0046 | 0.044	VHS domain | FYVE zinc finger | Ubiquitin interaction motif | Ubiquitin interaction motif
			XP_001243180.2	ESCRT-II complex component	3.A.31.1.2	8.64696e-22	Q8VZC9	Vacuolar protein sorting-associated protein 25 OS=Arabidopsis thaliana OX=3702 GN=VPS25 PE=1 SV=1	40.9091	60.4651	1	ESCRT-II	PF05871.15	3e-53	ESCRT-II complex subunit
			XP_001240724.1	ELL complex subunit Eap30	3.A.31.1.2	8.81031e-53	Q5M759	Vacuolar protein sorting-associated protein 22 homolog 1 OS=Arabidopsis thaliana OX=3702 GN=VP22-1 PE=2 SV=2	37.5969	60	1	EAP30	PF04157.19	1.8e-73	EAP30/Vps36 family
			XP_001246356.1	endosomal sorting complex protein	3.A.31.1.2	2.51825e-22	Q9LHG8	Protein ELC OS=Arabidopsis thaliana OX=3702 GN=ELC PE=1 SV=1	41.6667	61.1111	2	UEV | Vps23_core	PF05743.16 | PF09454.13	6.9e-37 | 1.8e-20	UEV domain | Vps23 core domain
			XP_001247745.1	SNF7 family protein	3.A.31.1.2	1.30663e-30	Q9LPN5	Vacuolar protein sorting-associated protein 60.1 OS=Arabidopsis thaliana OX=3702 GN=VPS60-1 PE=1 SV=1	38.4615	63.4615	1	Snf7	PF03357.24	5e-41	Snf7
	3.B: Decarboxylation-driven transporters	3.B.1: The Na+-transporting Carboxylic Acid Decarboxylase (NaT-DC) Family	XP_001242827.1	methylcrotonoyl-CoA carboxylase subunit beta	3.B.1.1.2	5.85613e-71	Q57079	ALPHA-SUBUNIT,METHYLMALONYL-COA DECARBOXYLASE - Veillonella parvula.	37.1429	60	1	Carboxyl_trans	PF01039.25	8.4e-140	Carboxyl transferase domain
			XP_001245610.2	propionyl-CoA carboxylase	3.B.1.1.2	1.4763e-62	Q57079	ALPHA-SUBUNIT,METHYLMALONYL-COA DECARBOXYLASE - Veillonella parvula.	35.2941	67.6471	1	Carboxyl_trans	PF01039.25	1.1e-81	Carboxyl transferase domain
			XP_001239952.1	pyruvate carboxylase	3.B.1.1.6	7.68249e-81	Q6A1F6	Oxaloacetate decarboxylase OS=Vibrio cholerae GN=oadA-2 PE=1 SV=1	51.7241	68.8525	6	CPSase_L_D2 | PYC_OADA | Biotin_carb_N | Biotin_carb_C | HMGL-like | Biotin_lipoyl	PF02786.20 | PF02436.21 | PF00289.25 | PF02785.22 | PF00682.22 | PF00364.25	2.1e-79 | 6.1e-70 | 2.3e-38 | 1e-30 | 6.9e-26 | 5e-18	Carbamoyl-phosphate synthase L chain, ATP binding domain | Conserved carboxylase domain | Biotin carboxylase, N-terminal domain | Biotin carboxylase C-terminal domain | HMGL-like | Biotin-requiring enzyme
	3.D: Oxidoreduction-driven transporters	3.D.1: The H+ or Na+-translocating NADH Dehydrogenase (NDH) Family	XP_001240529.1	NADH-ubiquinone oxidoreductase subunit GRIM-19	3.D.1.6.2	4.01113e-47	Q7S1I2	NADH:ubiquinone oxidoreductase 14kD subunit - Neurospora crassa.	64.1026	74.359	1	GRIM-19	PF06212.15	8.3e-23	GRIM-19 protein	1	25-47
			XP_001239009.1	NADH-ubiquinone oxidoreductase 19.3 kDa subunit, mitochondrial	3.D.1.6.2	3.05785e-97	O47950	NADH-ubiquinone oxidoreductase 19.3 kDa subunit, mitochondrial - Neurospora crassa.	78.3951	90.1235	1	Oxidored_q6	PF01058.25	1.6e-21	NADH ubiquinone oxidoreductase, 20 Kd subunit
			XP_001242430.2	NADH-ubiquinone oxidoreductase 78 kDa subunit, mitochondrial	3.D.1.6.2	0	P24918	NADH-ubiquinone oxidoreductase 78 kDa subunit, mitochondrial - Neurospora crassa.	81.4085	89.8592	5	Molybdopterin | Molybdopterin | Fer2_4 | NADH_dhqG_C | NADH-G_4Fe-4S_3	PF00384.25 | PF00384.25 | PF13510.9 | PF09326.14 | PF10588.12	2.4e-36 | 6.1e-35 | 2.7e-20 | 4.6e-19 | 4.2e-17	Molybdopterin oxidoreductase | Molybdopterin oxidoreductase | 2Fe-2S iron-sulfur cluster binding domain | NADH-ubiquinone oxidoreductase subunit G, C-terminal | NADH-ubiquinone oxidoreductase-G iron-sulfur binding region
			XP_001239089.2	NADH-ubiquinone oxidoreductase 105 kDa subunit	3.D.1.6.2	4.05961e-39	Q07842	NADH-ubiquinone oxidoreductase 10.5 kDa subunit - Neurospora crassa.	60.4396	81.3187	1	L51_S25_CI-B8	PF05047.19	2.7e-13	Mitochondrial ribosomal protein L51 / S25 / CI-B8 domain
			XP_001243010.1	NADH-ubiquinone oxidoreductase 20.8 kDa subunit	3.D.1.6.2	2.58366e-76	P21976	NADH-ubiquinone oxidoreductase 20.8 kDa subunit - Neurospora crassa.	65.6051	78.9809	1	CHCH	PF06747.16	2.9e-08	CHCH domain
			XP_001241351.1	NADH-ubiquinone oxidoreductase 21 kDa subunit	3.D.1.6.2	3.42522e-58	Q02854	NADH-ubiquinone oxidoreductase 21 kDa subunit - Neurospora crassa.	61.2717	73.4104	2	NADH_u_ox_C | NADH-u_ox-rdase	PF12853.10 | PF10785.12	1.3e-27 | 2.8e-25	C-terminal of NADH-ubiquinone oxidoreductase 21 kDa subunit | NADH-ubiquinone oxidoreductase complex I, 21 kDa subunit
			XP_001240756.1	NADH-ubiquinone oxidoreductase 299 kDa subunit	3.D.1.6.2	1.29026e-58	P24919	NADH-ubiquinone oxidoreductase 29.9 kDa subunit, mitochondrial - Neurospora crassa.	44.1176	72.7273	1	ETC_C1_NDUFA5	PF04716.17	1.1e-26	ETC complex I subunit conserved region
			XP_001244555.1	NADH-ubiquinone oxidoreductase 23 kDa subunit, mitochondrial	3.D.1.6.2	1.86388e-119	Q12644	NADH-ubiquinone oxidoreductase 23 kDa subunit, mitochondrial - Neurospora crassa.	84.6154	92.3077	1	Fer4_7	PF12838.10	1.1e-12	4Fe-4S dicluster domain
			XP_001244556.2	acyl carrier protein	3.D.1.6.2	4.43071e-43	P11943	Acyl carrier protein, mitochondrial - Neurospora crassa.	62.6506	77.1084	1	PP-binding	PF00550.28	8.8e-12	Phosphopantetheine attachment site
			XP_001244807.2	NADH-quinone oxidoreductase subunit B 1	3.D.1.6.2	1.39564e-120	O47950	NADH-ubiquinone oxidoreductase 19.3 kDa subunit, mitochondrial - Neurospora crassa.	90.6977	97.093	1	Oxidored_q6	PF01058.25	1.9e-20	NADH ubiquinone oxidoreductase, 20 Kd subunit
			XP_001245192.1	NADH-ubiquinone oxidoreductase 49 kDa subunit, mitochondrial	3.D.1.6.2	0	P22142	NADH-ubiquinone oxidoreductase 49 kDa subunit, mitochondrial - Neurospora crassa.	81.7427	87.5519	1	Complex1_49kDa	PF00346.22	3.4e-124	Respiratory-chain NADH dehydrogenase, 49 Kd subunit
			XP_001248360.1	LYR family protein	3.D.1.6.2	2.77986e-44	Q875B9	Part of an hypothetical protein Pa5D0005 (Fragment) - Podospora anserina.	76.1905	88.0952	1	Complex1_LYR	PF05347.18	8e-10	Complex 1 protein (LYR family)
			XP_001247588.1	NADH-ubiquinone oxidoreductase 30.4 kDa subunit, mitochondrial	3.D.1.6.2	3.55149e-140	P23710	NADH-ubiquinone oxidoreductase 30.4 kDa subunit, mitochondrial - Neurospora crassa.	81.7391	86.9565	1	Complex1_30kDa	PF00329.22	7.9e-44	Respiratory-chain NADH dehydrogenase, 30 Kd subunit
			XP_001242519.1	NADH-ubiquinone oxidoreductase	3.D.1.6.2	3.46611e-61	Q7RWU3	NADH:ubiquinone oxidoreductase 18.4kD subunit - Neurospora crassa.	73.6842	84.2105	1	zf-CHCC	PF10276.12	3.2e-16	Zinc-finger domain
			XP_001247741.1	NADH-ubiquinone oxidoreductase 51 kDa subunit, mitochondrial	3.D.1.6.2	0	P24917	NADH-ubiquinone oxidoreductase 51 kDa subunit, mitochondrial - Neurospora crassa.	88.4026	93.6543	3	Complex1_51K | NADH_4Fe-4S | SLBB	PF01512.20 | PF10589.12 | PF10531.12	4.2e-47 | 7e-29 | 1.1e-07	Respiratory-chain NADH dehydrogenase 51 Kd subunit | NADH-ubiquinone oxidoreductase-F iron-sulfur binding region | SLBB domain
			XP_001246305.1	NADH-ubiquinone oxidoreductase B18 subunit	3.D.1.6.2	1.34659e-46	Q7RZ09	Putative uncharacterized protein - Neurospora crassa.	78.1609	87.3563	1	NDUF_B7	PF05676.16	2.8e-29	NADH-ubiquinone oxidoreductase B18 subunit (NDUFB7)
			XP_001247676.1	NADH-ubiquinone oxidoreductase 12 kDa subunit	3.D.1.6.2	1.40168e-52	Q03015	NADH-ubiquinone oxidoreductase 12 kDa subunit, mitochondrial - Neurospora crassa.	68.3168	86.1386
			XP_001247254.1	NADH-quinone oxidoreductase, E subunit	3.D.1.6.2	1.93257e-123	P40915	NADH-ubiquinone oxidoreductase 24 kDa subunit, mitochondrial - Neurospora crassa.	65.9259	76.5258	1	2Fe-2S_thioredx	PF01257.22	2.8e-59	Thioredoxin-like [2Fe-2S] ferredoxin
			XP_001248938.2	NADH-ubiquinone oxidoreductase 14.8 kDa subunit	3.D.1.6.2	7.14588e-51	P42114	NADH-ubiquinone oxidoreductase 14.8 kDa subunit - Neurospora crassa.	58.0645	75.8065	1	Complex1_LYR_2	PF13233.9	1.7e-06	Complex1_LYR-like
			XP_001246981.1	NADH-ubiquinone oxidoreductase 21 kDa subunit	3.D.1.6.2	5.08067e-76	P25711	NADH-ubiquinone oxidoreductase 21 kDa subunit, mitochondrial - Neurospora crassa.	65.0602	79.5181	1	NDUS4	PF04800.15	7.1e-36	NADH dehydrogenase ubiquinone Fe-S protein 4
			XP_001247946.1	NADH-ubiquinone oxidoreductase 40 kDa subunit, mitochondrial	3.D.1.6.2	0	P25284	NADH-ubiquinone oxidoreductase 40 kDa subunit, mitochondrial - Neurospora crassa.	74.221	86.119	1	Epimerase	PF01370.24	1.5e-13	NAD dependent epimerase/dehydratase family
			XP_012214054.1	NADH-ubiquinone oxidoreductase subunit	3.D.1.6.2	2.72229e-41	Q8X0V6	Related to nadh-ubiquinone oxidoreductase subunit b17.2 - Neurospora crassa.	52.5862	69.8276	1	NDUFA12	PF05071.19	1.2e-30	NADH ubiquinone oxidoreductase subunit NDUFA12
			XP_001244436.1	NADH:ubiquinone oxidoreductase subunit	3.D.1.6.2	1.96988e-45	Q9P6T9	Putative uncharacterized protein 15E6.140 - Neurospora crassa.	66.6667	80.9524
			XP_001248011.1	NADH-ubiquinone oxidoreductase 213 kDa subunit	3.D.1.6.2	4.16079e-54	P25710	NADH-ubiquinone oxidoreductase 21.3 kDa subunit - Neurospora crassa.	46.2312	66.3317	1	Tim17	PF02466.22	2.7e-08	Tim17/Tim22/Tim23/Pmp24 family
			XP_001239937.2	peptidyl-prolyl cis-trans isomerase B	3.D.1.8.1	1.02548e-77	F4K2G0	Peptidyl-prolyl cis-trans isomerase OS=Arabidopsis thaliana GN=CYP20-2 PE=3 SV=1	66.4706	77.6471	1	Pro_isomerase	PF00160.24	2.7e-49	Cyclophilin type peptidyl-prolyl cis-trans isomerase/CLD	1	7-25
			XP_001238895.2	peptidyl-prolyl cis-trans isomerase cypE	3.D.1.8.1	9.48758e-29	F4K2G0	Peptidyl-prolyl cis-trans isomerase OS=Arabidopsis thaliana GN=CYP20-2 PE=3 SV=1	50.7042	80	2	Pro_isomerase | WD40	PF00160.24 | PF00400.35	5.7e-51 | 0.0024	Cyclophilin type peptidyl-prolyl cis-trans isomerase/CLD | WD domain, G-beta repeat
			XP_001241928.1	peptidyl-prolyl cis-trans isomerase-like 1	3.D.1.8.1	4.17613e-42	F4K2G0	Peptidyl-prolyl cis-trans isomerase OS=Arabidopsis thaliana GN=CYP20-2 PE=3 SV=1	53.5433	69.2913	1	Pro_isomerase	PF00160.24	4.4e-55	Cyclophilin type peptidyl-prolyl cis-trans isomerase/CLD
			XP_001248509.1	peptidyl-prolyl cis-trans isomerase H	3.D.1.8.1	3.17192e-63	F4K2G0	Peptidyl-prolyl cis-trans isomerase OS=Arabidopsis thaliana GN=CYP20-2 PE=3 SV=1	54.6961	70.7182	1	Pro_isomerase	PF00160.24	3e-49	Cyclophilin type peptidyl-prolyl cis-trans isomerase/CLD
			XP_001246138.1	peptidyl-prolyl cis-trans isomerase	3.D.1.8.1	4.18535e-65	F4K2G0	Peptidyl-prolyl cis-trans isomerase OS=Arabidopsis thaliana GN=CYP20-2 PE=3 SV=1	58.4795	71.9298	2	Pro_isomerase | TPR_2	PF00160.24 | PF07719.20	4.1e-48 | 3e-06	Cyclophilin type peptidyl-prolyl cis-trans isomerase/CLD | Tetratricopeptide repeat
			XP_001245045.1	peptidyl-prolyl cis-trans isomerase	3.D.1.8.1	3.57421e-61	F4K2G0	Peptidyl-prolyl cis-trans isomerase OS=Arabidopsis thaliana GN=CYP20-2 PE=3 SV=1	58.3333	70.8333	1	Pro_isomerase	PF00160.24	9.2e-43	Cyclophilin type peptidyl-prolyl cis-trans isomerase/CLD
		3.D.2: The Proton-translocating Transhydrogenase (PTH) Family	XP_001243153.2	NAD(P)(+) transhydrogenase (AB-specific), alpha subunit	3.D.2.3.1	0	P11024	NAD(P) TRANSHYDROGENASE, MITOCHONDRIAL PRECURSOR (EC 1.6.1.2) (PYRIDINE NUCLEOTIDE TRANSHYDROGENASE) (NICOTINAMIDE NUCLEOTIDE TRANSHYDROGENASE) - Bos taurus (Bovine).	54.5102	70.5141	4	PNTB | AlaDh_PNT_C | AlaDh_PNT_N | PNTB_4TM	PF02233.19 | PF01262.24 | PF05222.18 | PF12769.10	2.5e-172 | 9.8e-73 | 3.9e-41 | 6.4e-29	NAD(P) transhydrogenase beta subunit | Alanine dehydrogenase/PNT, C-terminal domain | Alanine dehydrogenase/PNT, N-terminal domain | 4TM region of pyridine nucleotide transhydrogenase, mitoch	11	493-515 | 527-549 | 553-575 | 592-611 | 616-638 | 645-667 | 671-690 | 702-723 | 733-755 | 821-843 | 853-875
		3.D.3: The Proton-translocating Quinol:Cytochrome c Reductase (QCR) Superfamily	XP_001238954.1	cytochrome c1, heme protein, mitochondrial	3.D.3.3.1	1.22327e-131	P07143	Cytochrome C1, heme protein precursor - Saccharomyces cerevisiae (Baker's yeast).	69.0763	81.9277	1	Cytochrom_C1	PF02167.18	3.1e-91	Cytochrome C1 family	1	40-62
			XP_001246928.1	ubiquinol-cytochrome c reductase, iron-sulfur subunit	3.D.3.3.1	3.8549e-91	P08067	Cytochrome b-c1 complex subunit Rieske, mitochondrial OS=Saccharomyces cerevisiae (strain ATCC 204508 / S288c) GN=RIP1 PE=1 SV=1	62.7027	81.0811	2	Rieske | UCR_TM	PF00355.29 | PF02921.17	6.2e-11 | 2.7e-09	Rieske [2Fe-2S] domain | Ubiquinol cytochrome reductase transmembrane region
		3.D.4: The Proton-translocating Cytochrome Oxidase (COX) Superfamily	XP_001245788.1	mitochondrial cytochrome c oxidase assembly factor Cox11p	3.D.4.8.1	5.29131e-76	P19516	Cytochrome c oxidase assembly protein COX11, mitochondrial OS=Saccharomyces cerevisiae (strain ATCC 204508 / S288c) GN=COX11 PE=2 SV=2	55.1724	68.9655	1	CtaG_Cox11	PF04442.17	1.3e-61	Cytochrome c oxidase assembly protein CtaG/Cox11	1	63-85
			XP_001246655.2	COX1 assembly protein	3.D.4.8.1	1.29246e-22	P53266	Cytochrome oxidase assembly protein SHY1 OS=Saccharomyces cerevisiae (strain ATCC 204508 / S288c) GN=SHY1 PE=1 SV=1	52.5	77.5	1	SURF1	PF02104.18	3.1e-54	SURF1 family	2	76-98 | 285-304
			XP_001242577.1	cytochrome c oxidase polypeptide VI	3.D.4.8.1	4.3639e-49	P00427	Cytochrome c oxidase subunit 6, mitochondrial OS=Saccharomyces cerevisiae (strain ATCC 204508 / S288c) GN=COX6 PE=1 SV=1	63.6364	84.5455	1	COX5A	PF02284.19	3.6e-40	Cytochrome c oxidase subunit Va
			XP_001245135.1	cytochrome c oxidase polypeptide IV	3.D.4.8.1	2.67782e-39	P04037	Cytochrome c oxidase subunit 4, mitochondrial OS=Saccharomyces cerevisiae (strain ATCC 204508 / S288c) GN=COX4 PE=1 SV=1	52.5424	72.8814	1	COX5B	PF01215.22	2.2e-53	Cytochrome c oxidase subunit Vb
			XP_001242380.1	cytochrome c oxidase subunit IV	3.D.4.8.1	1.40453e-23	P00424	Cytochrome c oxidase polypeptide 5A, mitochondrial OS=Saccharomyces cerevisiae (strain ATCC 204508 / S288c) GN=COX5A PE=1 SV=1	38.0952	58.4	1	COX4	PF02936.17	5.9e-49	Cytochrome c oxidase subunit IV
			XP_012213893.1	cytochrome c oxidase polypeptide vib	3.D.4.8.1	1.34784e-30	Q01519	Cytochrome c oxidase subunit 6B OS=Saccharomyces cerevisiae (strain ATCC 204508 / S288c) GN=COX12 PE=1 SV=2	58.9744	71.7949	1	COX6B	PF02297.20	8.9e-19	Cytochrome oxidase c subunit VIb
		3.D.10: The Prokaryotic Succinate Dehydrogenase (SDH) Family	XP_001248568.1	succinate dehydrogenase	3.D.10.1.7	0	P31040	Succinate dehydrogenase [ubiquinone] flavoprotein subunit, mitochondrial OS=Homo sapiens OX=9606 GN=SDHA PE=1 SV=2	66.5152	76.2121	2	FAD_binding_2 | Succ_DH_flav_C	PF00890.27 | PF02910.23	1e-124 | 6.5e-46	FAD binding domain | Fumarate reductase flavoprotein C-term
			XP_001242718.2	succinate dehydrogenase, flavoprotein subunit	3.D.10.1.7	0	P31040	Succinate dehydrogenase [ubiquinone] flavoprotein subunit, mitochondrial OS=Homo sapiens OX=9606 GN=SDHA PE=1 SV=2	59.8993	74.5736	2	FAD_binding_2 | Succ_DH_flav_C	PF00890.27 | PF02910.23	2e-120 | 1.7e-42	FAD binding domain | Fumarate reductase flavoprotein C-term
			XP_001241858.1	succinate dehydrogenase	3.D.10.1.7	7.97447e-129	P21912	Succinate dehydrogenase [ubiquinone] iron-sulfur subunit, mitochondrial OS=Homo sapiens OX=9606 GN=SDHB PE=1 SV=3	67.7419	83.0645	2	Fer2_3 | Fer4_17	PF13085.9 | PF13534.9	5.8e-33 | 2e-09	2Fe-2S iron-sulfur cluster binding domain | 4Fe-4S dicluster domain
		3.D.12: The Nitrogen Fixation Complex, FixABCX (FixABCX) Family	XP_001242167.1	electron transfer flavoprotein	3.D.12.1.1	5.06939e-24	Q6US87	FixA OS=Rhodospirillum rubrum OX=1085 GN=fixA PE=3 SV=1	34.2246	54.0107	1	ETF	PF01012.24	1.9e-44	Electron transfer flavoprotein domain
			XP_001244118.1	electron transfer flavoprotein-ubiquinone oxidoreductase	3.D.12.1.1	5.11576e-21	Q6US85	Protein FixC OS=Rhodospirillum rubrum OX=1085 GN=fixC PE=3 SV=1	33.3333	52.381	2	ETF_QO | NAD_binding_8	PF05187.16 | PF13450.9	5.9e-49 | 5.1e-06	Electron transfer flavoprotein-ubiquinone oxidoreductase, 4Fe-4S | NAD(P)-binding Rossmann-like domain
	3.E: Light absorption-driven transporters	3.E.1: The Ion-translocating Microbial Rhodopsin (MR) Family	XP_001240940.1	opsin 1	3.E.1.4.3	8.20086e-85	Q9HGT7	Opsin - Leptosphaeria maculans (Blackleg fungus).	43.5897	69.6429	1	Bac_rhodopsin	PF01036.21	3.2e-28	Bacteriorhodopsin-like protein	7	33-52 | 67-89 | 110-132 | 137-159 | 166-185 | 200-222 | 235-254
			XP_001245430.2	high affinity cAMP phosphodiesterase	3.E.1.5.2	5.2225e-30	EGD79054.1	learning/memory process protein [Salpingoeca rosetta]	46.6667	60	1	PDEase_I	PF00233.22	1.7e-66	3'5'-cyclic nucleotide phosphodiesterase
4: Group Translocators	4.C: Acyl CoA ligase-coupled transporters	4.C.1: The Fatty Acid Group Translocation (FAT) Family	XP_001239112.1	AMP-dependent ligase	4.C.1.1.2	8.16741e-102	P38225	PROBABLE LONG-CHAIN FATTY ACID TRANSPORT PROTEIN - Saccharomyces cerevisiae (Baker's yeast).	40.5405	57.8947	1	AMP-binding	PF00501.31	2.6e-65	AMP-binding enzyme
			XP_012213975.1	long chain fatty acid transporter	4.C.1.1.2	1.72547e-113	P38225	PROBABLE LONG-CHAIN FATTY ACID TRANSPORT PROTEIN - Saccharomyces cerevisiae (Baker's yeast).	36.3636	54.0448	2	AMP-binding | AMP-binding_C	PF00501.31 | PF13193.9	8.4e-67 | 8e-08	AMP-binding enzyme | AMP-binding enzyme C-terminal domain
			XP_001240928.2	AMP-binding enzyme	4.C.1.1.4	4.52471e-27	P69451	Long-chain-fatty-acid--CoA ligase - Escherichia coli.	36.7816	51.7241	2	AMP-binding | AMP-binding_C	PF00501.31 | PF13193.9	2.6e-61 | 1.2e-11	AMP-binding enzyme | AMP-binding enzyme C-terminal domain
			XP_001247892.1	acyl-coenzyme A synthetase ACSM5	4.C.1.1.4	1.10592e-25	P69451	Long-chain-fatty-acid--CoA ligase - Escherichia coli.	73.3333	93.3333	2	AMP-binding | AMP-binding_C	PF00501.31 | PF13193.9	2e-69 | 2.7e-18	AMP-binding enzyme | AMP-binding enzyme C-terminal domain
			XP_001247663.2	long chain fatty acid-CoA ligase	4.C.1.1.4	8.02927e-58	P69451	Long-chain-fatty-acid--CoA ligase - Escherichia coli.	40.7407	62.963	2	AMP-binding | AMP-binding_C	PF00501.31 | PF13193.9	4e-103 | 6.8e-15	AMP-binding enzyme | AMP-binding enzyme C-terminal domain
			XP_001244412.1	AMP-binding domain-containing protein	4.C.1.1.4	2.79852e-27	P69451	Long-chain-fatty-acid--CoA ligase - Escherichia coli.	56	72	2	AMP-binding | AMP-binding_C	PF00501.31 | PF13193.9	2.1e-73 | 1.6e-15	AMP-binding enzyme | AMP-binding enzyme C-terminal domain
			XP_001247739.2	acetate--CoA ligase	4.C.1.1.6	2.28119e-23	P31552	PROBABLE CROTONOBETAINE/CARNITINE-COA LIGASE (EC 6.3.2.-) - Escherichia coli.	59.0909	72.7273	3	AMP-binding | AMP-binding_C | ACAS_N	PF00501.31 | PF13193.9 | PF16177.8	7.5e-90 | 1.5e-25 | 9.7e-17	AMP-binding enzyme | AMP-binding enzyme C-terminal domain | Acetyl-coenzyme A synthetase N-terminus
			XP_001242925.2	4-coumarate-CoA ligase	4.C.1.1.7	6.17706e-87	Q42524	4-coumarate--CoA ligase 1 - Arabidopsis thaliana (Mouse-ear cress).	40.625	59.375	2	AMP-binding | AMP-binding_C	PF00501.31 | PF13193.9	1.7e-95 | 3.4e-12	AMP-binding enzyme | AMP-binding enzyme C-terminal domain	2	75-97 | 248-270
			XP_001242526.2	AMP-dependent CoA ligase	4.C.1.1.7	8.73359e-75	Q42524	4-coumarate--CoA ligase 1 - Arabidopsis thaliana (Mouse-ear cress).	33.3955	58.9744	2	AMP-binding | AMP-binding_C	PF00501.31 | PF13193.9	4.3e-76 | 1.7e-15	AMP-binding enzyme | AMP-binding enzyme C-terminal domain
			XP_001239283.1	4-coumarate:coenzyme A ligase	4.C.1.1.7	1.10228e-55	Q42524	4-coumarate--CoA ligase 1 - Arabidopsis thaliana (Mouse-ear cress).	38.8889	63.2353	2	AMP-binding | AMP-binding_C	PF00501.31 | PF13193.9	1.1e-85 | 1.6e-10	AMP-binding enzyme | AMP-binding enzyme C-terminal domain
			XP_001240389.2	phenylacetyl-CoA ligase	4.C.1.1.7	2.27964e-77	Q42524	4-coumarate--CoA ligase 1 - Arabidopsis thaliana (Mouse-ear cress).	46.3415	63.4146	2	AMP-binding | AMP-binding_C	PF00501.31 | PF13193.9	8.4e-98 | 1.3e-13	AMP-binding enzyme | AMP-binding enzyme C-terminal domain
			XP_001243731.1	hypothetical protein CIMG_03172	4.C.1.1.7	3.34135e-23	Q42524	4-coumarate--CoA ligase 1 - Arabidopsis thaliana (Mouse-ear cress).	54.2857	60	2	AMP-binding | AMP-binding_C	PF00501.31 | PF13193.9	3e-63 | 1.3e-07	AMP-binding enzyme | AMP-binding enzyme C-terminal domain
			XP_001242217.2	phenylacetyl-CoA ligase	4.C.1.1.7	1.9962e-75	Q42524	4-coumarate--CoA ligase 1 - Arabidopsis thaliana (Mouse-ear cress).	36.6667	60	2	AMP-binding | AMP-binding_C	PF00501.31 | PF13193.9	3.5e-81 | 1.6e-13	AMP-binding enzyme | AMP-binding enzyme C-terminal domain
			XP_001242226.2	AMP-binding enzyme	4.C.1.1.7	5.21026e-68	Q42524	4-coumarate--CoA ligase 1 - Arabidopsis thaliana (Mouse-ear cress).	42.4242	57.5758	2	AMP-binding | AMP-binding_C	PF00501.31 | PF13193.9	3.1e-75 | 1.2e-13	AMP-binding enzyme | AMP-binding enzyme C-terminal domain
			XP_001246761.2	4-coumarate-CoA ligase 1	4.C.1.1.7	6.57561e-72	Q42524	4-coumarate--CoA ligase 1 - Arabidopsis thaliana (Mouse-ear cress).	41.6667	61.1732	2	AMP-binding | AMP-binding_C	PF00501.31 | PF13193.9	1.7e-75 | 9e-14	AMP-binding enzyme | AMP-binding enzyme C-terminal domain
			XP_001248586.1	hypothetical protein CIMG_02357	4.C.1.1.7	4.98886e-55	Q42524	4-coumarate--CoA ligase 1 - Arabidopsis thaliana (Mouse-ear cress).	33.4123	52.8436	2	AMP-binding | AMP-binding_C	PF00501.31 | PF13193.9	3.9e-74 | 6.1e-09	AMP-binding enzyme | AMP-binding enzyme C-terminal domain
			XP_001243909.2	4-coumarate-CoA ligase/4-coumaroyl-CoA synthase	4.C.1.1.7	9.60281e-87	Q42524	4-coumarate--CoA ligase 1 - Arabidopsis thaliana (Mouse-ear cress).	35.1399	53.7313	2	AMP-binding | AMP-binding_C	PF00501.31 | PF13193.9	8e-92 | 1.3e-14	AMP-binding enzyme | AMP-binding enzyme C-terminal domain
			XP_001244677.1	coenzyme A synthetase	4.C.1.1.7	2.45299e-41	Q42524	4-coumarate--CoA ligase 1 - Arabidopsis thaliana (Mouse-ear cress).	42.8571	67.5	2	AMP-binding | AMP-binding_C	PF00501.31 | PF13193.9	1e-85 | 6.5e-11	AMP-binding enzyme | AMP-binding enzyme C-terminal domain
			XP_001240656.1	fatty acid activator Faa4	4.C.1.1.14	1.31638e-83	Q9XIA9	Long chain acyl-CoA synthetase 2 OS=Arabidopsis thaliana GN=LACS2 PE=2 SV=1	47.619	57.1429	1	AMP-binding	PF00501.31	7.8e-90	AMP-binding enzyme
			XP_012214082.1	AMP-binding enzyme	4.C.1.1.15	9.45244e-126	P39518	Long-chain-fatty-acid--CoA ligase 2 OS=Saccharomyces cerevisiae (strain ATCC 204508 / S288c) GN=FAA2 PE=1 SV=1	39.5349	56.8182	1	AMP-binding	PF00501.31	1.1e-82	AMP-binding enzyme
		4.C.2: The Carnitine O-Acyl Transferase (CarAT) Family	XP_001245755.2	carnitine acetyl transferase	4.C.2.1.1	2.22291e-102	P43155	Carnitine O-acetyltransferase - Homo sapiens (Human).	42.8571	60.7143	1	Carn_acyltransf	PF00755.23	5.4e-205	Choline/Carnitine o-acyltransferase
			XP_001242999.2	carnitine acetyl transferase	4.C.2.1.1	1.35039e-69	P43155	Carnitine O-acetyltransferase - Homo sapiens (Human).	41.6667	62.5	1	Carn_acyltransf	PF00755.23	6.4e-205	Choline/Carnitine o-acyltransferase
		4.C.3: The Acyl-CoA Thioesterase (ACoA-T) Family	XP_001240402.1	BEM46 family protein	4.C.3.2.3	1.23908e-73	CDO95046.1	unnamed protein product [Kluyveromyces dobzhanskii CBS 2104]	45.8781	63.4409	1	Hydrolase_4	PF12146.11	1.2e-10	Serine aminopeptidase, S33
	4.D: Polysaccharide Synthase/Exporters	4.D.1: The Putative Vectorial Glycosyl Polymerization (VGP) Family	XP_001241603.2	chitin synthase 4	4.D.1.1.12	0	P29465	Chitin synthase 3 OS=Saccharomyces cerevisiae (strain ATCC 204508 / S288c) GN=CHS3 PE=1 SV=3	53.3683	68.329	1	Chitin_synth_2	PF03142.18	1.1e-291	Chitin synthase	5	247-269 | 497-519 | 1062-1084 | 1091-1113 | 1118-1140
			XP_001245580.1	class V chitin synthase	4.D.1.1.12	1.53092e-133	P29465	Chitin synthase 3 OS=Saccharomyces cerevisiae (strain ATCC 204508 / S288c) GN=CHS3 PE=1 SV=3	45.6	65	3	Chitin_synth_2 | DEK_C | Cyt-b5	PF03142.18 | PF08766.14 | PF00173.31	2.4e-228 | 9.9e-17 | 2.2e-11	Chitin synthase | DEK C terminal domain | Cytochrome b5-like Heme/Steroid binding domain	6	743-765 | 778-800 | 1039-1061 | 1431-1453 | 1463-1485 | 1492-1514
			XP_001245581.1	chitin synthase 5	4.D.1.1.12	4.55933e-135	P29465	Chitin synthase 3 OS=Saccharomyces cerevisiae (strain ATCC 204508 / S288c) GN=CHS3 PE=1 SV=3	43.1138	64.2715	4	Chitin_synth_2 | Myosin_head | DEK_C | Cyt-b5	PF03142.18 | PF00063.24 | PF08766.14 | PF00173.31	8.8e-248 | 3.6e-74 | 8.4e-16 | 1.6e-14	Chitin synthase | Myosin head (motor domain) | DEK C terminal domain | Cytochrome b5-like Heme/Steroid binding domain	6	896-915 | 935-952 | 1205-1227 | 1598-1620 | 1630-1652 | 1659-1681
			XP_001241492.2	chitin synthase 2	4.D.1.1.16	0	P14180	Chitin synthase 2 OS=Saccharomyces cerevisiae (strain ATCC 204508 / S288c) OX=559292 GN=CHS2 PE=1 SV=1	49.8741	64.6096	2	Chitin_synth_1 | Chitin_synth_1N	PF01644.20 | PF08407.14	3.3e-78 | 4.9e-27	Chitin synthase | Chitin synthase N-terminal	7	873-895 | 916-938 | 948-970 | 991-1013 | 1023-1042 | 1121-1138 | 1158-1180
			XP_001246206.1	chitin synthase G	4.D.1.1.16	0	P14180	Chitin synthase 2 OS=Saccharomyces cerevisiae (strain ATCC 204508 / S288c) OX=559292 GN=CHS2 PE=1 SV=1	47.5	60	2	Chitin_synth_1 | Chitin_synth_1N	PF01644.20 | PF08407.14	1.4e-67 | 6.2e-28	Chitin synthase | Chitin synthase N-terminal	7	567-589 | 617-639 | 649-671 | 699-721 | 731-753 | 832-849 | 869-891
			XP_001246157.1	chitin synthase C	4.D.1.1.17	0	P08004	Chitin synthase 1 OS=Saccharomyces cerevisiae (strain ATCC 204508 / S288c) OX=559292 GN=CHS1 PE=1 SV=2	47.8819	65.2118	2	Chitin_synth_1 | Chitin_synth_1N	PF01644.20 | PF08407.14	6.9e-74 | 5e-29	Chitin synthase | Chitin synthase N-terminal	8	562-581 | 601-623 | 638-660 | 673-695 | 715-737 | 744-766 | 844-866 | 886-908
			XP_001242715.2	ceramide glucosyltransferase	4.D.1.4.2	4.27541e-72	W1QAH1	Ceramide glucosyltransferase OS=Ogataea parapolymorpha (strain DL-1 / ATCC 26012 / NRRL Y-7560) GN=HPODL_01447 PE=4 SV=1	32.2222	55.2632	1	Glyco_tranf_2_3	PF13641.9	1.3e-08	Glycosyltransferase like family 2	3	24-46 | 384-406 | 421-443
		4.D.3: The Glycan Glucosyl Transferase (OpgH) Family	XP_001240678.2	hypothetical protein CIMG_07841	4.D.3.2.1	0	A7EIH8	Putative uncharacterized protein OS=Sclerotinia sclerotiorum (strain ATCC 18683 / 1980 / Ss-1) GN=SS1G_05121 PE=4 SV=1	46.4286	67.8571	1	Glyco_trans_2_3	PF13632.9	5.2e-55	Glycosyl transferase family group 2	7	282-304 | 316-338 | 745-767 | 780-802 | 817-837 | 873-895 | 900-922
	4.E: Vacuolar Polyphosphate Polymerase-catalyzed Group Translocators	4.E.1: The Vacuolar (Acidocalcisome) Polyphosphate Polymerase (V-PPP) Family	XP_001248707.2	SPX domain-containing protein	4.E.1.1.1	8.15895e-148	P43585	Vacuolar transporter chaperone 2 OS=Saccharomyces cerevisiae (strain ATCC 204508 / S288c) GN=VTC2 PE=1 SV=1	48.8889	71.1111	2	VTC | DUF202	PF09359.13 | PF02656.18	9.2e-90 | 6.2e-13	VTC domain | Domain of unknown function (DUF202)	3	663-685 | 692-714 | 729-750
			XP_001247246.2	vacuolar transporter chaperone	4.E.1.1.3	0	P47075	Vacuolar transporter chaperone 4 OS=Saccharomyces cerevisiae (strain ATCC 204508 / S288c) GN=VTC4 PE=1 SV=2	55.102	67.1642	2	VTC | DUF202	PF09359.13 | PF02656.18	1.6e-101 | 2.9e-11	VTC domain | Domain of unknown function (DUF202)	3	716-735 | 742-764 | 784-803
	4.F: Choline/EthanolaminePhosphotransferase 1 (CEPT1)	4.F.1: The Choline/Ethanolaminephosphotransferase 1 (CEPT1) Family	XP_001246703.1	aminoalcoholphosphotransferase	4.F.1.1.2	1.1718e-56	O82567	Choline/ethanolaminephosphotransferase 1 OS=Arabidopsis thaliana GN=AAPT1 PE=1 SV=1	45.1613	61.2903	1	CDP-OH_P_transf	PF01066.24	1.2e-08	CDP-alcohol phosphatidyltransferase	8	47-69 | 138-160 | 167-189 | 226-248 | 261-279 | 289-311 | 318-337 | 352-374
			XP_004446020.1	sn-1,2-diacylglycerol cholinephosphotransferase	4.F.1.1.2	1.17891e-58	O82567	Choline/ethanolaminephosphotransferase 1 OS=Arabidopsis thaliana GN=AAPT1 PE=1 SV=1	44.8276	62.069	1	CDP-OH_P_transf	PF01066.24	4.9e-09	CDP-alcohol phosphatidyltransferase	8	47-69 | 84-103 | 177-199 | 229-251 | 264-283 | 293-315 | 322-341 | 356-378
			XP_004446021.1	sn-1,2-diacylglycerol cholinephosphotransferase, variant	4.F.1.1.2	9.16259e-42	O82567	Choline/ethanolaminephosphotransferase 1 OS=Arabidopsis thaliana GN=AAPT1 PE=1 SV=1	52.5	67.5	1	CDP-OH_P_transf	PF01066.24	7.9e-07	CDP-alcohol phosphatidyltransferase	8	2-21 | 31-45 | 119-141 | 171-193 | 206-225 | 235-257 | 264-283 | 298-320
5: Transmembrane Electron Carriers	5.B: Transmembrane 1-electron transfer carriers	5.B.1: The Phagocyte (gp91phox) NADPH Oxidase Family	XP_001239217.1	NADPH oxidase	5.B.1.1.10	0	CCA70369	probable NADPH oxidase heavy chain subunit [Serendipita indica DSM 11827]	52.7828	68.2226	3	NAD_binding_6 | FAD_binding_8 | Ferric_reduct	PF08030.15 | PF08022.15 | PF01794.22	1.5e-23 | 5.7e-23 | 4.4e-19	Ferric reductase NAD binding domain | FAD-binding domain | Ferric reductase like transmembrane component	5	12-34 | 49-71 | 100-122 | 137-159 | 172-194
			XP_001246720.2	NADPH oxidase isoform 2	5.B.1.1.10	5.09333e-104	CCA70369	probable NADPH oxidase heavy chain subunit [Serendipita indica DSM 11827]	52.1739	69.5652	3	NAD_binding_6 | FAD_binding_8 | Ferric_reduct	PF08030.15 | PF08022.15 | PF01794.22	1e-31 | 1.4e-21 | 1.2e-19	Ferric reductase NAD binding domain | FAD-binding domain | Ferric reductase like transmembrane component	8	58-80 | 95-114 | 162-179 | 194-216 | 236-258 | 263-285 | 324-343 | 431-453
			XP_001240705.1	NADPH oxidase regulator NoxR	5.B.1.1.10	1.29842e-67	CCA67529	related to NADPH oxidase cytosolic protein p67phox [Serendipita indica DSM 11827]	61.4943	75.8621	2	PB1 | TPR_8	PF00564.27 | PF13181.9	3e-06 | 0.0018	PB1 domain | Tetratricopeptide repeat
			XP_001239352.2	FRE family ferric-chelate reductase	5.B.1.5.3	2.14637e-44	P36033	Ferric/cupric reductase transmembrane component 2 OS=Saccharomyces cerevisiae (strain ATCC 204508 / S288c) GN=FRE2 PE=1 SV=1	34.0426	62.1622	2	Ferric_reduct | NAD_binding_6	PF01794.22 | PF08030.15	4e-19 | 9.7e-14	Ferric reductase like transmembrane component | Ferric reductase NAD binding domain	6	160-182 | 245-267 | 287-304 | 325-344 | 359-381 | 388-410
			XP_001239016.1	metalloreductase	5.B.1.5.4	2.41465e-22	G2X8Y4	FreB OS=Verticillium dahliae (strain VdLs.17 / ATCC MYA-4575 / FGSC 10137) GN=VDAG_06616 PE=4 SV=1	35.4167	50	3	Ferric_reduct | FAD_binding_8 | NAD_binding_6	PF01794.22 | PF08022.15 | PF08030.15	3.2e-20 | 2.3e-18 | 5.5e-17	Ferric reductase like transmembrane component | FAD-binding domain | Ferric reductase NAD binding domain	6	27-49 | 102-121 | 141-163 | 176-196 | 211-233 | 240-259
			XP_001241925.2	metalloreductase transmembrane component	5.B.1.5.4	8.43029e-34	G2X8Y4	FreB OS=Verticillium dahliae (strain VdLs.17 / ATCC MYA-4575 / FGSC 10137) GN=VDAG_06616 PE=4 SV=1	35.8974	56.4103	3	NAD_binding_6 | Ferric_reduct | FAD_binding_8	PF08030.15 | PF01794.22 | PF08022.15	2.1e-19 | 1.2e-18 | 1.2e-11	Ferric reductase NAD binding domain | Ferric reductase like transmembrane component | FAD-binding domain	8	58-80 | 170-192 | 207-229 | 249-271 | 286-308 | 315-337 | 347-366 | 492-509
			XP_001243745.1	metalloreductase	5.B.1.5.4	1.30194e-142	G2X8Y4	FreB OS=Verticillium dahliae (strain VdLs.17 / ATCC MYA-4575 / FGSC 10137) GN=VDAG_06616 PE=4 SV=1	43.4783	73.913	3	Ferric_reduct | NAD_binding_6 | FAD_binding_8	PF01794.22 | PF08030.15 | PF08022.15	5.2e-25 | 5e-11 | 1.9e-06	Ferric reductase like transmembrane component | Ferric reductase NAD binding domain | FAD-binding domain	2	30-52 | 231-248
			XP_001244325.2	ferric-chelate reductase	5.B.1.5.4	0	G2X8Y4	FreB OS=Verticillium dahliae (strain VdLs.17 / ATCC MYA-4575 / FGSC 10137) GN=VDAG_06616 PE=4 SV=1	48.3577	82.7586	3	Ferric_reduct | NAD_binding_6 | FAD_binding_8	PF01794.22 | PF08030.15 | PF08022.15	5.5e-20 | 3.7e-19 | 2.7e-07	Ferric reductase like transmembrane component | Ferric reductase NAD binding domain | FAD-binding domain	6	59-81 | 140-162 | 172-194 | 215-233 | 253-275 | 288-307
		5.B.2: The Eukaryotic Cytochrome b561 (Cytb561) Family	XP_001249039.2	hypothetical protein CIMG_02810	5.B.2.3.2	3.16281e-50	G9NAJ2	Uncharacterized protein OS=Hypocrea virens (strain Gv29-8 / FGSC 10586) GN=TRIVIDRAFT_40035 PE=4 SV=1	42.8571	60	2	CDH-cyt | Cytochrom_B561	PF16010.8 | PF03188.19	2.1e-19 | 3e-05	Cytochrome domain of cellobiose dehydrogenase | Eukaryotic cytochrome b561	5	232-254 | 266-288 | 303-325 | 338-360 | 365-387
			XP_001244910.1	cellobiose dehydrogenase	5.B.2.3.3	5.9345e-31	EQK99033.1	cellobiose dehydrogenase [Ophiocordyceps sinensis CO18]	38.8889	63.8889	1	CDH-cyt	PF16010.8	1.1e-26	Cytochrome domain of cellobiose dehydrogenase	5	232-254 | 267-289 | 293-315 | 335-357 | 367-389
		5.B.14: The Flavin-based Extracellular Electron Transfer (F-EET) Family	XP_001239430.1	alternative NADH-dehydrogenase	5.B.14.1.1	6.92138e-21	Q8Y435	Lmo2638 protein OS=Listeria monocytogenes serovar 1/2a (strain ATCC BAA-679 / EGD-e) OX=169963 GN=lmo2638 PE=4 SV=1	44.4444	66.6667	1	Pyr_redox_2	PF07992.17	3.5e-52	Pyridine nucleotide-disulphide oxidoreductase	1	76-98
			XP_001246713.1	hexaprenyl pyrophosphate synthetase Coq1	5.B.14.1.1	8.84346e-30	Q8Y433	Lmo2641 protein OS=Listeria monocytogenes serovar 1/2a (strain ATCC BAA-679 / EGD-e) OX=169963 GN=lmo2641 PE=3 SV=1	63.6364	72.7273	1	polyprenyl_synt	PF00348.20	1.5e-68	Polyprenyl synthetase
8: Accessory Factors Involved in Transport	8.A: Auxiliary transport proteins	8.A.5: The Voltage-gated K+ Channel β-subunit (Kvβ) Family	XP_001243276.2	aldo-keto reductase	8.A.5.1.6	3.30339e-71	P77735	Uncharacterized oxidoreductase YajO OS=Escherichia coli (strain K12) GN=yajO PE=3 SV=2	41.5902	62.5	1	Aldo_ket_red	PF00248.24	2.4e-70	Aldo/keto reductase family
			XP_001242002.1	aldo/keto reductase	8.A.5.1.6	2.44025e-22	P77735	Uncharacterized oxidoreductase YajO OS=Escherichia coli (strain K12) GN=yajO PE=3 SV=2	50	68.1818	1	Aldo_ket_red	PF00248.24	3.1e-52	Aldo/keto reductase family
		8.A.6: The Auxiliary Nutrient Transporter (ANT) Family	XP_001245592.1	fermentation associated protein	8.A.6.1.1	2.91669e-111	Q12150	CHROMOSOME XII COSMID 9449 - Saccharomyces cerevisiae (Baker's yeast).	34.8837	59.4203	1	Kiaa1109_N	PF20413.1	0	Kiaa1109 N-terminal region	1	26-48
		8.A.11: The Immunophilin-like Prolyl:peptidyl Isomerase Regulator (I-PPI) Family	XP_001240912.1	FK506-binding protein	8.A.11.1.2	1.13136e-22	P62942	Peptidyl-prolyl cis-trans isomerase FKBP1A OS=Homo sapiens GN=FKBP1A PE=1 SV=2	57.8947	68.4211	1	FKBP_C	PF00254.31	4.9e-31	FKBP-type peptidyl-prolyl cis-trans isomerase
			XP_001241503.1	FK506-binding protein 1	8.A.11.1.2	9.97449e-31	P62942	Peptidyl-prolyl cis-trans isomerase FKBP1A OS=Homo sapiens GN=FKBP1A PE=1 SV=2	49.5575	66.3717	1	FKBP_C	PF00254.31	1.5e-21	FKBP-type peptidyl-prolyl cis-trans isomerase
			XP_001247321.2	FK506-binding protein 4	8.A.11.1.2	1.22086e-21	P62942	Peptidyl-prolyl cis-trans isomerase FKBP1A OS=Homo sapiens GN=FKBP1A PE=1 SV=2	44.8598	63.5514	2	NPL | FKBP_C	PF17800.4 | PF00254.31	1.3e-34 | 8e-32	Nucleoplasmin-like domain | FKBP-type peptidyl-prolyl cis-trans isomerase
		8.A.13: The Tetratricopeptide Repeat (Tpr1) Family	XP_001242334.1	RNA polymerase-associated protein CTR9	8.A.13.1.1	6.3747e-141	O42668	TPR1 PROTEIN - Schizosaccharomyces pombe (Fission yeast).	33.0108	50.8602
		8.A.15: The K+ Channel Accessory Protein (KChAP) Family	XP_001248806.2	SUMO ligase SizA	8.A.15.1.3	0	C1GLC0	Uncharacterized protein OS=Paracoccidioides brasiliensis (strain Pb18) OX=502780 GN=PADG_08056 PE=4 SV=2	56.8093	71.7899	2	PINIT | zf-MIZ	PF14324.9 | PF02891.23	1.6e-42 | 4.5e-22	PINIT domain | MIZ/SP-RING zinc finger
		8.A.21: The Stomatin/Podocin/Band 7/Nephrosis.2/SPFH (Stomatin) Family	XP_001244081.1	stomatin family protein	8.A.21.1.3	1.44847e-33	Q8TAV4	Stomatin-like protein 3 OS=Homo sapiens GN=STOML3 PE=2 SV=1	42.3077	61.5385	1	Band_7	PF01145.28	7.4e-23	SPFH domain / Band 7 family
			XP_001239249.1	stomatin family protein	8.A.21.2.2	1.2274e-55	P0AA53	Protein QmcA OS=Escherichia coli (strain K12) GN=qmcA PE=1 SV=1	37.1841	59.2058	2	Band_7 | Band_7_C	PF01145.28 | PF16200.8	1.8e-31 | 1e-23	SPFH domain / Band 7 family | C-terminal region of band_7
			XP_001247251.1	prohibitin-2	8.A.21.2.3	7.86313e-81	Q84VJ0	Prohibitin protein Wph OS=Triticum aestivum PE=2 SV=1	56.8282	75.7709	1	Band_7	PF01145.28	1.2e-22	SPFH domain / Band 7 family	1	35-57
			XP_001241847.1	prohibitin-1	8.A.21.2.8	2.82479e-111	P35232	Prohibitin OS=Homo sapiens OX=9606 GN=PHB PE=1 SV=1	57.7689	79.7619	1	Band_7	PF01145.28	1.6e-25	SPFH domain / Band 7 family
		8.A.24: The Ezrin/Radixin/Moesin-binding Phosphoprotein 50 (EBP50) Family	XP_001243301.1	guanylate kinase	8.A.24.1.8	2.97763e-25	Q9W3H7	RE21473p OS=Drosophila melanogaster GN=sdt PE=1 SV=2	76.4706	100	1	Guanylate_kin	PF00625.24	6e-64	Guanylate kinase
		8.A.27: The CDC50 P-type ATPase Lipid Flippase Subunit (CDC50) Family	XP_001248785.1	LEM3/CDC50 family protein	8.A.27.1.2	3.14222e-104	P25656	Cell division control protein 50 - Saccharomyces cerevisiae (Baker's yeast).	44.4444	62.963	1	CDC50	PF03381.18	4.6e-99	LEM3 (ligand-effect modulator 3) family / CDC50 family	2	51-73 | 358-380
		8.A.28: The Ankyrin (Ankyrin) Family	XP_001240068.1	hypothetical protein CIMG_09689	8.A.28.1.1	3.55872e-23	Q01484	Ankyrin-2 - Homo sapiens (Human).	48.3871	70.9677	3	Ank_2 | Ank_2 | Ank	PF12796.10 | PF12796.10 | PF00023.33	8.2e-10 | 7.9e-08 | 0.0052	Ankyrin repeats (3 copies) | Ankyrin repeats (3 copies) | Ankyrin repeat
			XP_001241856.1	hypothetical protein CIMG_05752	8.A.28.1.1	7.52239e-23	Q01484	Ankyrin-2 - Homo sapiens (Human).	42.5	63.4146	4	Ank_2 | Ank_2 | Ank_2 | Ank	PF12796.10 | PF12796.10 | PF12796.10 | PF00023.33	1.8e-10 | 7.2e-10 | 2e-06 | 0.00016	Ankyrin repeats (3 copies) | Ankyrin repeats (3 copies) | Ankyrin repeats (3 copies) | Ankyrin repeat
			XP_001241721.2	hypothetical protein CIMG_08884	8.A.28.1.1	1.72989e-24	Q01484	Ankyrin-2 - Homo sapiens (Human).	43.75	64.2857	3	Clr5 | Ank_2 | Ank_2	PF14420.9 | PF12796.10 | PF12796.10	3.8e-15 | 8.3e-13 | 2.7e-07	Clr5 domain | Ankyrin repeats (3 copies) | Ankyrin repeats (3 copies)
			XP_001248555.1	F-box domain-containing protein	8.A.28.1.1	2.86594e-44	Q01484	Ankyrin-2 - Homo sapiens (Human).	47.0588	64.7059	4	Ank_2 | Ank_2 | Ank_2 | Ank_2	PF12796.10 | PF12796.10 | PF12796.10 | PF12796.10	7.4e-14 | 1.6e-11 | 1.3e-10 | 1.7e-10	Ankyrin repeats (3 copies) | Ankyrin repeats (3 copies) | Ankyrin repeats (3 copies) | Ankyrin repeats (3 copies)
			XP_001246069.2	hypothetical protein CIMG_05510	8.A.28.1.2	5.0532e-21	P16157	Ankyrin-1 OS=Homo sapiens GN=ANK1 PE=1 SV=3	40	62.5	3	Ank_2 | CorA | Ank_4	PF12796.10 | PF01544.21 | PF13637.9	5.4e-13 | 4.9e-08 | 7e-06	Ankyrin repeats (3 copies) | CorA-like Mg2+ transporter protein | Ankyrin repeats (many copies)	4	1169-1191 | 1208-1230 | 1245-1264 | 1271-1293
			XP_001242411.2	ankyrin repeat-containing SOCS box protein 8	8.A.28.1.2	4.45872e-60	P16157	Ankyrin-1 OS=Homo sapiens GN=ANK1 PE=1 SV=3	38.1356	62.9032	5	Ank_2 | Ank_2 | Ank_2 | SIR2_2 | Ank_4	PF12796.10 | PF12796.10 | PF12796.10 | PF13289.9 | PF13637.9	1.9e-15 | 7e-15 | 1.2e-14 | 8.6e-14 | 1.2e-11	Ankyrin repeats (3 copies) | Ankyrin repeats (3 copies) | Ankyrin repeats (3 copies) | SIR2-like domain | Ankyrin repeats (many copies)
			XP_001247653.2	hypothetical protein CIMG_01424	8.A.28.1.2	4.36001e-21	P16157	Ankyrin-1 OS=Homo sapiens GN=ANK1 PE=1 SV=3	42.8571	62.8571	3	Ank_2 | Ank_2 | Ank_4	PF12796.10 | PF12796.10 | PF13637.9	9.1e-10 | 1.7e-08 | 5.1e-08	Ankyrin repeats (3 copies) | Ankyrin repeats (3 copies) | Ankyrin repeats (many copies)
		8.A.30: The Nedd4-Family Interacting Protein-2 (Nedd4) Family	XP_012213878.1	ubiquitin-protein ligase	8.A.30.1.1	1.65503e-41	Q8CFI0	E3 ubiquitin-protein ligase NEDD4-like protein - Mus musculus (Mouse).	37.1429	55	1	HECT	PF00632.28	5.4e-72	HECT-domain (ubiquitin-transferase)
			XP_001248015.1	metal homeostatis protein bsd2	8.A.30.2.1	9.89015e-29	P38356	METAL HOMEOSTATIS PROTEIN BSD2 - Saccharomyces cerevisiae (Baker's yeast).	54.386	71.0526	1	DUF2370	PF10176.12	1.3e-88	Protein of unknown function (DUF2370)	2	203-225 | 298-320
		8.A.32: The β-Amyloid Cleaving Enzyme (BACE1) Family	XP_001244702.2	aspartyl protease 4	8.A.32.1.4	2.13698e-35	P20142	Gastricsin OS=Homo sapiens OX=9606 GN=PGC PE=1 SV=1	40	60	1	Asp	PF00026.26	4.7e-65	Eukaryotic aspartyl protease
			XP_001248862.1	aspartyl protease 2	8.A.32.1.4	1.88599e-23	P20142	Gastricsin OS=Homo sapiens OX=9606 GN=PGC PE=1 SV=1	43.3333	63.3333	1	Asp	PF00026.26	4.4e-68	Eukaryotic aspartyl protease
			XP_001244246.1	vacuolar protease A	8.A.32.1.4	3.2007e-87	P20142	Gastricsin OS=Homo sapiens OX=9606 GN=PGC PE=1 SV=1	53.5714	67.8571	1	Asp	PF00026.26	9.3e-107	Eukaryotic aspartyl protease
			XP_001246540.1	aspartic protease PEP3	8.A.32.1.4	5.20984e-24	P20142	Gastricsin OS=Homo sapiens OX=9606 GN=PGC PE=1 SV=1	36.5854	58.5366	1	Asp	PF00026.26	7.9e-58	Eukaryotic aspartyl protease
		8.A.34: The Endophilin (Endophilin) Family	XP_001242319.1	protein hob3	8.A.34.2.1	1.21206e-95	P25343	Reduced viability upon starvation protein 161 - Saccharomyces cerevisiae (Baker's yeast).	55.8935	74.5247	1	BAR	PF03114.21	1.4e-64	BAR domain
		8.A.40: The Tetraspanin (Tetraspanin) Family	XP_001241921.1	tetraspanin	8.A.40.2.3	3.95845e-85	E4ZNM1	Similar to tetraspanin OS=Leptosphaeria maculans (strain JN3 / isolate v23.1.3 / race Av1-4-5-6-7-8) GN=LEMA_P039810.1 PE=4 SV=1	53.5714	69.6429						4	5-27 | 54-76 | 88-110 | 181-203
		8.A.41: The Stretch-activated Calcium	XP_001242343.1	calcium channel subunit Mid1	8.A.41.1.4	5.08846e-91	I1RTB7	Uncharacterized protein OS=Gibberella zeae (strain PH-1 / ATCC MYA-4620 / FGSC 9075 / NRRL 31084) GN=FG07418.1 PE=4 SV=1	39.1137	56.1404	1	Mid1	PF12929.10	2.9e-154	Stretch-activated Ca2+-permeable channel component	2	13-35 | 608-630
		8.A.43: The NEAT-domain containing methaemoglobin heme sequestration (N-MHS) Family	XP_001245476.2	protein phosphatase PP1 regulatory subunit sds22	8.A.43.1.12	4.46151e-23	P0DJM0	Internalin-A OS=Listeria monocytogenes serovar 1/2a (strain ATCC BAA-679 / EGD-e) OX=169963 GN=inlA PE=1 SV=1	42.3077	61.5385	1	LRR_4	PF12799.10	1.2e-08	Leucine Rich repeats (2 copies)
		8.A.51: The Dipeptidyl-aminopeptidase-like Protein 6 beta subunit of Kv4 channels (DPP6) Family	XP_001248569.1	dipeptidyl aminopeptidase	8.A.51.1.5	1.30383e-97	P27487	Dipeptidyl peptidase 4 OS=Homo sapiens OX=9606 GN=DPP4 PE=1 SV=2	45.6522	59.4595	2	DPPIV_N | Peptidase_S9	PF00930.24 | PF00326.24	5.8e-112 | 2.4e-58	Dipeptidyl peptidase IV (DPP IV) N-terminal region | Prolyl oligopeptidase family	1	89-111
			XP_001245001.1	dipeptidyl-peptidase IV	8.A.51.1.5	7.97832e-113	P27487	Dipeptidyl peptidase 4 OS=Homo sapiens OX=9606 GN=DPP4 PE=1 SV=2	41.0714	55.7377	2	DPPIV_N | Peptidase_S9	PF00930.24 | PF00326.24	1.1e-113 | 1.2e-40	Dipeptidyl peptidase IV (DPP IV) N-terminal region | Prolyl oligopeptidase family
		8.A.52: The Ubiquitin-related Protein Degradation (UPD) Family	XP_001239204.1	deubiquitination-protection protein dph1	8.A.52.1.5	1.61296e-39	Q7SGY8	Deubiquitination-protection protein dph1 OS=Neurospora crassa (strain ATCC 24698 / 74-OR23-1A / CBS 708.71 / DSM 1257 / FGSC 987) GN=NCU03028 PE=4 SV=2	77.7778	97.7778	2	ubiquitin | UBA	PF00240.26 | PF00627.34	6.9e-20 | 4.7e-09	Ubiquitin family | UBA/TS-N domain
			XP_001242306.2	UV excision repair protein Rad23	8.A.52.1.6	1.98845e-48	S3DAG4	Ubiquitin-like protein OS=Glarea lozoyensis (strain ATCC 20868 / MF5171) GN=GLAREA_11146 PE=4 SV=1	81.8182	89.3333	4	XPC-binding | ubiquitin | UBA | UBA	PF09280.14 | PF00240.26 | PF00627.34 | PF00627.34	4.1e-24 | 8.4e-22 | 7.2e-13 | 5.5e-10	XPC-binding domain | Ubiquitin family | UBA/TS-N domain | UBA/TS-N domain
		8.A.61: The Endoplasmic Reticulum-derived Vesicle Protein, Erv14 (Erv14) Family	XP_001240847.1	ER-derived vesicles protein ERV14	8.A.61.1.1	2.46277e-52	P53173	ER-derived vesicles protein ERV14 OS=Saccharomyces cerevisiae (strain ATCC 204508 / S288c) GN=ERV14 PE=1 SV=3	63.1579	81.203	1	Cornichon	PF03311.17	8.2e-51	Cornichon protein	3	7-29 | 58-80 | 111-133
		8.A.65: The Endoplasmic Reticulum (ER)-Plasma Membrane (PM) Junctional Competence Regulator (TMEM110) Family	XP_001247224.1	hypothetical protein CIMG_00995	8.A.65.1.3	2.38379e-112	Q5AW73	Uncharacterized protein OS=Emericella nidulans (strain FGSC A4 / ATCC 38163 / CBS 112.46 / NRRL 194 / M139) GN=AN7457.2 PE=4 SV=1	71.8367	82.0408	1	STIMATE	PF12400.11	6.6e-39	STIMATE family	5	53-75 | 96-118 | 133-155 | 191-213 | 228-250
		8.A.66: The Dystrophin (Dystrophin) Family	XP_012214136.1	alpha-actinin	8.A.66.1.3	2.49895e-82	P35609	Alpha-actinin-2 OS=Homo sapiens GN=ACTN2 PE=1 SV=1	39.3229	60	3	EFhand_Ca_insen | CH | CH	PF08726.13 | PF00307.34 | PF00307.34	7.7e-27 | 3.8e-22 | 1.1e-20	Ca2+ insensitive EF hand | Calponin homology (CH) domain | Calponin homology (CH) domain
		8.A.68: The Endomembrane protein-70 (EMP70) Family	XP_001249093.1	endosomal integral membrane protein	8.A.68.1.1	4.35991e-165	E7NFP9	Tmn2p OS=Saccharomyces cerevisiae (strain FostersO) GN=FOSTERSO_0673 PE=4 SV=1	42.3077	61.5385	1	EMP70	PF02990.19	3.9e-192	Endomembrane protein 70	9	277-299 | 356-378 | 388-410 | 423-445 | 460-482 | 503-525 | 540-569 | 582-604 | 619-641
			XP_001239203.2	multispanning membrane protein	8.A.68.1.2	2.69176e-124	Q9LIC2	Multispanning membrane protein-like OS=Arabidopsis thaliana GN=TMN7 PE=4 SV=1	39.1437	59.0214	1	EMP70	PF02990.19	2.7e-195	Endomembrane protein 70	10	5-26 | 309-331 | 424-446 | 453-475 | 490-512 | 519-541 | 577-599 | 611-633 | 648-670 | 683-705
		8.A.70: The Endomembrane Morphogenesis TMEM170A (TMEM170A) Family	XP_012214264.1	integral membrane protein	8.A.70.1.5	2.59494e-30	KND87996.1	Uncharacterized protein TOPH_07361 [Tolypocladium ophioglossoides CBS 100239]	53.4351	67.9389	1	Tmemb_170	PF10190.12	5e-23	Putative transmembrane protein 170	3	39-61 | 74-96 | 106-128
		8.A.77: The Sheddase (Sheddase) Family	XP_001247733.2	ADAM protease ADM-B	8.A.77.1.5	3.25977e-21	O43184	Disintegrin and metalloproteinase domain-containing protein 12 OS=Homo sapiens GN=ADAM12 PE=1 SV=3	38	50	2	Reprolysin_2 | Disintegrin	PF13574.9 | PF00200.26	1.6e-68 | 8.3e-17	Metallo-peptidase family M12B Reprolysin-like | Disintegrin	1	711-733
		8.A.82: The Calmodulin Calcium Binding Protein (Calmodulin) Family	XP_001248642.1	calmodulin	8.A.82.1.1	5.93531e-92	P62158	Calmodulin OS=Homo sapiens GN=CALM1 PE=1 SV=2	84.5638	94.6309	2	EF-hand_7 | EF-hand_7	PF13499.9 | PF13499.9	2.4e-19 | 3.3e-15	EF-hand domain pair | EF-hand domain pair
			XP_004445084.1	calmodulin-beta	8.A.82.1.5	2.14974e-94	W9W090	Uncharacterized protein OS=Cladophialophora yegresii CBS 114405 GN=A1O7_05339 PE=4 SV=1	94.2029	97.1014	1	EF-hand_7	PF13499.9	1.5e-08	EF-hand domain pair
			XP_004445085.1	calmodulin-beta, variant	8.A.82.1.5	9.62591e-96	W9W090	Uncharacterized protein OS=Cladophialophora yegresii CBS 114405 GN=A1O7_05339 PE=4 SV=1	94.2446	97.1223	1	EF-hand_7	PF13499.9	2.6e-08	EF-hand domain pair
			XP_004445612.1	calcineurin subunit B	8.A.82.1.6	4.92474e-32	Q99653	Calcineurin B homologous protein 1 OS=Homo sapiens GN=CHP1 PE=1 SV=3	45.8333	80.9524	2	EF-hand_7 | EF-hand_5	PF13499.9 | PF13202.9	6.6e-13 | 0.0099	EF-hand domain pair | EF hand	1	141-163
			XP_004445611.1	calcineurin subunit B, variant	8.A.82.1.6	5.05077e-39	Q99653	Calcineurin B homologous protein 1 OS=Homo sapiens GN=CHP1 PE=1 SV=3	41.1765	67.7419	2	EF-hand_7 | EF-hand_5	PF13499.9 | PF13202.9	7.9e-13 | 0.00071	EF-hand domain pair | EF hand
			XP_001249092.2	calcium-binding protein NCS-1	8.A.82.2.8	1.19151e-76	P84074	Neuron-specific calcium-binding protein hippocalcin OS=Homo sapiens OX=9606 GN=HPCA PE=1 SV=2	61.6279	77.3256	2	EF-hand_7 | EF-hand_1	PF13499.9 | PF00036.35	5.8e-14 | 3.5e-06	EF-hand domain pair | EF hand
		8.A.87: The TBC1 Domain (TBC1) Family	XP_001249067.1	GTPase activating protein	8.A.87.1.1	6.92515e-36	O60343	TBC1 domain family member 4 OS=Homo sapiens GN=TBC1D4 PE=1 SV=2	33.1915	53.617	1	RabGAP-TBC	PF00566.21	1.5e-48	Rab-GTPase-TBC domain
			XP_001240369.1	TBC domain-containing protein	8.A.87.1.2	2.76045e-105	OAA61750.1	tbc domain protein [Sporothrix insectorum RCEF 264]	51.7241	75.8621	1	RabGAP-TBC	PF00566.21	5.4e-27	Rab-GTPase-TBC domain
			XP_001247694.1	GTPase activating protein	8.A.87.1.4	1.40826e-33	Q86TI0	TBC1 domain family member 1 OS=Homo sapiens GN=TBC1D1 PE=1 SV=2	41.6667	75	1	RabGAP-TBC	PF00566.21	4.5e-51	Rab-GTPase-TBC domain
			XP_001242220.1	GTPase activating protein	8.A.87.1.5	7.09455e-42	Q96HU1	Small G protein signaling modulator 3 OS=Homo sapiens OX=9606 GN=SGSM3 PE=1 SV=1	38.8889	61.7647	1	RabGAP-TBC	PF00566.21	4.4e-46	Rab-GTPase-TBC domain
			XP_001246471.2	TBC domain-containing protein	8.A.87.1.5	6.38643e-34	Q96HU1	Small G protein signaling modulator 3 OS=Homo sapiens OX=9606 GN=SGSM3 PE=1 SV=1	39.5833	56.7164	1	RabGAP-TBC	PF00566.21	2.8e-42	Rab-GTPase-TBC domain
			XP_001244507.2	TBC domain-containing protein	8.A.87.2.1	4.85397e-57	Q92609	TBC1 domain family member 5 OS=Homo sapiens OX=9606 GN=TBC1D5 PE=1 SV=1	35.5556	56	1	RabGAP-TBC	PF00566.21	3e-31	Rab-GTPase-TBC domain
		8.A.88: The calciquestrin (CASQ) Family	XP_001239631.1	protein disulfide-isomerase	8.A.88.2.1	5.63358e-38	KAE8286768.1	Protein disulfide-isomerase A6 [Larimichthys crocea]	40.566	58.1197	3	Thioredoxin | Thioredoxin | ERp29	PF00085.23 | PF00085.23 | PF07749.15	4.9e-26 | 6.5e-26 | 5.1e-25	Thioredoxin | Thioredoxin | Endoplasmic reticulum protein ERp29, C-terminal domain
			XP_001245383.2	protein disulfide-isomerase	8.A.88.2.4	9.61607e-144	KDB12436.1	disulfide isomerase [Ustilaginoidea virens]	50.4505	64.8649	1	Thioredoxin	PF00085.23	2.3e-22	Thioredoxin
			XP_001243329.1	protein disulfide isomerase	8.A.88.2.7	5.85282e-91	P30101	Protein disulfide-isomerase A3 OS=Homo sapiens OX=9606 GN=PDIA3 PE=1 SV=4	43.5644	58.9147	3	Thioredoxin_6 | Thioredoxin | Thioredoxin	PF13848.9 | PF00085.23 | PF00085.23	6.1e-35 | 2.3e-30 | 7.4e-25	Thioredoxin-like domain | Thioredoxin | Thioredoxin
		8.A.91: The Syntaxin (Syntaxin) Family	XP_001240927.1	syntaxin 1B/2/3	8.A.91.1.5	3.31676e-36	P32867	Protein SSO1 OS=Saccharomyces cerevisiae (strain ATCC 204508 / S288c) OX=559292 GN=SSO1 PE=1 SV=2	35.0877	57.6271	1	Syntaxin	PF00804.28	3e-16	Syntaxin	1	288-310
			XP_001246212.1	syntaxin 5	8.A.91.1.9	8.08307e-59	Q13190	Syntaxin-5 OS=Homo sapiens OX=9606 GN=STX5 PE=1 SV=2	40.7895	58.4906	2	SNARE | Syntaxin-5_N	PF05739.22 | PF11416.11	6.6e-13 | 2.7e-09	SNARE domain | Syntaxin-5 N-terminal, Sly1p-binding domain	1	301-320
		8.A.92: The G-Protein αβγ Complex (GPC) Family	XP_001239616.1	guanine nucleotide-binding protein subunit beta	8.A.92.1.1	1.41403e-175	P62873	Guanine nucleotide-binding protein G(I)/G(S)/G(T) subunit beta-1 OS=Homo sapiens GN=GNB1 PE=1 SV=3	69.1176	81.7647	6	WD40 | WD40 | WD40 | WD40 | WD40 | WD40	PF00400.35 | PF00400.35 | PF00400.35 | PF00400.35 | PF00400.35 | PF00400.35	7.2e-06 | 1.3e-05 | 5.7e-05 | 0.00049 | 0.0013 | 0.14	WD domain, G-beta repeat | WD domain, G-beta repeat | WD domain, G-beta repeat | WD domain, G-beta repeat | WD domain, G-beta repeat | WD domain, G-beta repeat
			XP_001239490.1	guanine nucleotide-binding protein subunit beta-like protein	8.A.92.1.4	1.60919e-171	P63244	Receptor of activated protein C kinase 1 OS=Homo sapiens OX=9606 GN=RACK1 PE=1 SV=3	71.7949	83.6538	6	WD40 | WD40 | WD40 | WD40 | WD40 | WD40	PF00400.35 | PF00400.35 | PF00400.35 | PF00400.35 | PF00400.35 | PF00400.35	1.4e-09 | 1.4e-06 | 2.9e-05 | 3.5e-05 | 2e-04 | 0.14	WD domain, G-beta repeat | WD domain, G-beta repeat | WD domain, G-beta repeat | WD domain, G-beta repeat | WD domain, G-beta repeat | WD domain, G-beta repeat
			XP_001239976.1	small G-protein GPA2	8.A.92.1.5	4.74686e-100	P29992	Guanine nucleotide-binding protein subunit alpha-11 OS=Homo sapiens OX=9606 GN=GNA11 PE=1 SV=2	46.0526	71.9298	1	G-alpha	PF00503.23	1.4e-108	G-protein alpha subunit
			XP_001242016.1	guanine nucleotide-binding protein alpha-3 subunit	8.A.92.1.5	5.01186e-98	P29992	Guanine nucleotide-binding protein subunit alpha-11 OS=Homo sapiens OX=9606 GN=GNA11 PE=1 SV=2	45.6897	69.4444	1	G-alpha	PF00503.23	1.3e-114	G-protein alpha subunit
			XP_001242922.1	guanine nucleotide-binding protein subunit alpha	8.A.92.1.5	2.21288e-112	P29992	Guanine nucleotide-binding protein subunit alpha-11 OS=Homo sapiens OX=9606 GN=GNA11 PE=1 SV=2	53.5714	75	1	G-alpha	PF00503.23	5.9e-122	G-protein alpha subunit
			XP_001244307.1	F-box and WD40 domain-containing protein	8.A.92.1.6	1.56291e-38	TEY43933.1	hypothetical protein BOTCAL_0360g00070 [Botryotinia calthae]	53.3333	70	5	F-box-like | WD40 | WD40 | WD40 | WD40	PF12937.10 | PF00400.35 | PF00400.35 | PF00400.35 | PF00400.35	1.8e-09 | 6e-06 | 1.4e-05 | 0.011 | 0.02	F-box-like | WD domain, G-beta repeat | WD domain, G-beta repeat | WD domain, G-beta repeat | WD domain, G-beta repeat
			XP_001247794.2	F-box and WD repeat protein	8.A.92.1.6	8.96586e-151	TEY43933.1	hypothetical protein BOTCAL_0360g00070 [Botryotinia calthae]	61.1111	72.2222	6	F-box-like | WD40 | WD40 | WD40 | WD40 | WD40	PF12937.10 | PF00400.35 | PF00400.35 | PF00400.35 | PF00400.35 | PF00400.35	5.2e-13 | 1.1e-05 | 0.00012 | 0.0034 | 0.0041 | 0.052	F-box-like | WD domain, G-beta repeat | WD domain, G-beta repeat | WD domain, G-beta repeat | WD domain, G-beta repeat | WD domain, G-beta repeat
			XP_001238951.2	WD repeat protein	8.A.92.1.8	4.92368e-39	MBI4675618	NACHT domain-containing protein [Chloroflexi bacterium]	43.4783	69.2308	7	WD40 | WD40 | WD40 | WD40 | WD40 | WD40 | WD40	PF00400.35 | PF00400.35 | PF00400.35 | PF00400.35 | PF00400.35 | PF00400.35 | PF00400.35	4.2e-11 | 4.2e-08 | 8.9e-08 | 9e-06 | 4.2e-05 | 4.5e-05 | 0.0032	WD domain, G-beta repeat | WD domain, G-beta repeat | WD domain, G-beta repeat | WD domain, G-beta repeat | WD domain, G-beta repeat | WD domain, G-beta repeat | WD domain, G-beta repeat
			XP_001240587.2	U5 snRNP complex subunit	8.A.92.1.8	7.54558e-28	MBI4675618	NACHT domain-containing protein [Chloroflexi bacterium]	43.75	62.2951	6	WD40 | WD40 | WD40 | WD40 | WD40 | WD40	PF00400.35 | PF00400.35 | PF00400.35 | PF00400.35 | PF00400.35 | PF00400.35	9.2e-06 | 0.00012 | 0.00043 | 0.00085 | 0.0046 | 0.19	WD domain, G-beta repeat | WD domain, G-beta repeat | WD domain, G-beta repeat | WD domain, G-beta repeat | WD domain, G-beta repeat | WD domain, G-beta repeat
			XP_001242613.1	periodic tryptophan protein 2	8.A.92.1.8	4.40045e-27	MBI4675618	NACHT domain-containing protein [Chloroflexi bacterium]	41.0256	61.0169	5	Utp12 | WD40 | WD40 | WD40 | WD40	PF04003.15 | PF00400.35 | PF00400.35 | PF00400.35 | PF00400.35	1.6e-29 | 3e-08 | 1.8e-05 | 0.00092 | 0.0045	Dip2/Utp12 Family | WD domain, G-beta repeat | WD domain, G-beta repeat | WD domain, G-beta repeat | WD domain, G-beta repeat
			XP_001245301.1	WD repeat protein	8.A.92.1.8	3.36749e-27	MBI4675618	NACHT domain-containing protein [Chloroflexi bacterium]	52.1739	82.6087	9	Utp12 | WD40 | WD40 | WD40 | WD40 | WD40 | WD40 | WD40 | WD40	PF04003.15 | PF00400.35 | PF00400.35 | PF00400.35 | PF00400.35 | PF00400.35 | PF00400.35 | PF00400.35 | PF00400.35	5.7e-23 | 4.3e-06 | 4.3e-05 | 0.00031 | 0.00051 | 0.0045 | 0.032 | 0.073 | 0.21	Dip2/Utp12 Family | WD domain, G-beta repeat | WD domain, G-beta repeat | WD domain, G-beta repeat | WD domain, G-beta repeat | WD domain, G-beta repeat | WD domain, G-beta repeat | WD domain, G-beta repeat | WD domain, G-beta repeat
			XP_001245326.2	transcription initiation factor TFIID subunit	8.A.92.1.8	1.87314e-22	MBI4675618	NACHT domain-containing protein [Chloroflexi bacterium]	52	76	8	TFIID_NTD2 | WD40 | WD40 | WD40 | LisH | WD40 | WD40 | WD40	PF04494.18 | PF00400.35 | PF00400.35 | PF00400.35 | PF08513.14 | PF00400.35 | PF00400.35 | PF00400.35	1.8e-41 | 6.3e-09 | 2.9e-08 | 3.4e-08 | 2.1e-05 | 4.9e-05 | 6.5e-05 | 0.0012	WD40 associated region in TFIID subunit, NTD2 domain | WD domain, G-beta repeat | WD domain, G-beta repeat | WD domain, G-beta repeat | LisH | WD domain, G-beta repeat | WD domain, G-beta repeat | WD domain, G-beta repeat
			XP_001248837.1	wd-repeat protein	8.A.92.1.8	2.55025e-40	MBI4675618	NACHT domain-containing protein [Chloroflexi bacterium]	44.4444	68.9655	8	Tup_N | WD40 | WD40 | WD40 | WD40 | WD40 | WD40 | WD40	PF08581.13 | PF00400.35 | PF00400.35 | PF00400.35 | PF00400.35 | PF00400.35 | PF00400.35 | PF00400.35	1.9e-16 | 3.6e-10 | 2e-09 | 1.5e-07 | 2.3e-06 | 5.5e-06 | 3.2e-05 | 7.6e-05	Tup N-terminal | WD domain, G-beta repeat | WD domain, G-beta repeat | WD domain, G-beta repeat | WD domain, G-beta repeat | WD domain, G-beta repeat | WD domain, G-beta repeat | WD domain, G-beta repeat
		8.A.98: The 14-3-3 protein (14-3-3) Family	XP_001243089.1	hypothetical protein CIMG_06985	8.A.98.1.6	2.87199e-71	S3D9Y7	14-3-3 protein OS=Glarea lozoyensis (strain ATCC 20868 / MF5171) GN=GLAREA_10264 PE=4 SV=1	47.1831	63.0282	1	14-3-3	PF00244.23	1.5e-08	14-3-3 protein
			XP_001243424.1	14-3-3-like protein	8.A.98.1.8	1.4359e-106	P48349	14-3-3-like protein GF14 lambda OS=Arabidopsis thaliana GN=GRF6 PE=1 SV=1	65.8009	83.691	1	14-3-3	PF00244.23	5.7e-108	14-3-3 protein
			XP_001245097.1	14-3-3 family protein ArtA	8.A.98.1.8	8.31686e-122	P48349	14-3-3-like protein GF14 lambda OS=Arabidopsis thaliana GN=GRF6 PE=1 SV=1	70.6383	85.5319	1	14-3-3	PF00244.23	3.9e-107	14-3-3 protein
		8.A.104: The 5'-AMP-activated protein kinase (AMPK) Family	XP_001239432.1	CAMK protein kinase	8.A.104.1.1	1.42987e-27	P54646	5'-AMP-activated protein kinase catalytic subunit alpha-2 OS=Homo sapiens OX=9606 GN=PRKAA2 PE=1 SV=2	51.8519	66.6667	1	Pkinase	PF00069.28	1.2e-45	Protein kinase domain
			XP_001246182.1	CAMK/CAMKL/AMPK protein kinase	8.A.104.1.1	5.05797e-116	P54646	5'-AMP-activated protein kinase catalytic subunit alpha-2 OS=Homo sapiens OX=9606 GN=PRKAA2 PE=1 SV=2	62.2642	76.9811	3	Pkinase | UBA_2 | AdenylateSensor	PF00069.28 | PF08587.14 | PF16579.8	1.6e-72 | 2.4e-14 | 1.1e-10	Protein kinase domain | Ubiquitin associated domain (UBA) | Adenylate sensor of SNF1-like protein kinase
			XP_001243044.2	CAMK/CAMKL/KIN1 protein kinase	8.A.104.1.1	1.88959e-67	P54646	5'-AMP-activated protein kinase catalytic subunit alpha-2 OS=Homo sapiens OX=9606 GN=PRKAA2 PE=1 SV=2	41.0526	61.5942	2	Pkinase | KA1	PF00069.28 | PF02149.22	2.5e-72 | 2.5e-17	Protein kinase domain | Kinase associated domain 1
			XP_001248972.1	CAMK protein kinase	8.A.104.1.1	4.91865e-22	P54646	5'-AMP-activated protein kinase catalytic subunit alpha-2 OS=Homo sapiens OX=9606 GN=PRKAA2 PE=1 SV=2	50	69.2308	1	Pkinase	PF00069.28	3.3e-48	Protein kinase domain
			XP_001242320.2	CAMKK/CAMKK-META protein kinase	8.A.104.1.2	3.63107e-43	XP_024578073.1	camk camkl ampk protein kinase [Plasmopara halstedii]	35.1598	57.5342	1	Pkinase	PF00069.28	1.5e-50	Protein kinase domain
			XP_001243826.2	CAMK/CAMKL/KIN4 protein kinase	8.A.104.1.2	9.24001e-64	XP_024578073.1	camk camkl ampk protein kinase [Plasmopara halstedii]	39.3333	56.5217	1	Pkinase	PF00069.28	1.8e-63	Protein kinase domain
			XP_001246048.2	catalytic protein kinase domain-containing protein	8.A.104.1.3	5.50759e-29	XP_020500033.1	serine/threonine-protein kinase SIK3 isoform X2 [Labrus bergylta]	48.1481	62.963	1	Pkinase	PF00069.28	3.1e-42	Protein kinase domain
			XP_001244161.1	RAN protein kinase	8.A.104.1.3	2.39499e-30	XP_020500033.1	serine/threonine-protein kinase SIK3 isoform X2 [Labrus bergylta]	52	64	1	Pkinase	PF00069.28	3.2e-53	Protein kinase domain
			XP_001244506.1	CAMK/CAMKL/PASK protein kinase	8.A.104.1.3	4.62214e-34	XP_020500033.1	serine/threonine-protein kinase SIK3 isoform X2 [Labrus bergylta]	41.5094	56.383	1	Pkinase	PF00069.28	5.1e-54	Protein kinase domain
			XP_001243400.2	CAMK/CAMKL/MARK protein kinase	8.A.104.1.3	2.05947e-54	XP_020500033.1	serine/threonine-protein kinase SIK3 isoform X2 [Labrus bergylta]	41.4634	59.0226	1	Pkinase	PF00069.28	1.3e-66	Protein kinase domain
			XP_004444875.1	AGC/PKC protein kinase, variant 1	8.A.104.1.4	8.14532e-108	P05771	Protein kinase C beta type OS=Homo sapiens OX=9606 GN=PRKCB PE=1 SV=4	52.8875	70.8207	7	Pkinase | HR1 | Pkinase_C | HR1 | C1_1 | C1_1 | C2	PF00069.28 | PF02185.19 | PF00433.27 | PF02185.19 | PF00130.25 | PF00130.25 | PF00168.33	3.5e-59 | 7.8e-17 | 2.7e-13 | 3.7e-13 | 1.4e-12 | 8e-08 | 4.9e-07	Protein kinase domain | Hr1 repeat | Protein kinase C terminal domain | Hr1 repeat | Phorbol esters/diacylglycerol binding domain (C1 domain) | Phorbol esters/diacylglycerol binding domain (C1 domain) | C2 domain
			XP_004444874.1	AGC/PKC protein kinase	8.A.104.1.4	5.06505e-108	P05771	Protein kinase C beta type OS=Homo sapiens OX=9606 GN=PRKCB PE=1 SV=4	52.8875	70.8207	7	Pkinase | HR1 | Pkinase_C | HR1 | C1_1 | C1_1 | C2	PF00069.28 | PF02185.19 | PF00433.27 | PF02185.19 | PF00130.25 | PF00130.25 | PF00168.33	3.4e-59 | 7.7e-17 | 2.7e-13 | 3.6e-13 | 1.4e-12 | 7.9e-08 | 4.8e-07	Protein kinase domain | Hr1 repeat | Protein kinase C terminal domain | Hr1 repeat | Phorbol esters/diacylglycerol binding domain (C1 domain) | Phorbol esters/diacylglycerol binding domain (C1 domain) | C2 domain
			XP_004444876.1	AGC/PKC protein kinase, variant 2	8.A.104.1.4	8.14532e-108	P05771	Protein kinase C beta type OS=Homo sapiens OX=9606 GN=PRKCB PE=1 SV=4	52.8875	70.8207	7	Pkinase | HR1 | Pkinase_C | HR1 | C1_1 | C1_1 | C2	PF00069.28 | PF02185.19 | PF00433.27 | PF02185.19 | PF00130.25 | PF00130.25 | PF00168.33	3.5e-59 | 7.8e-17 | 2.7e-13 | 3.7e-13 | 1.4e-12 | 8e-08 | 4.9e-07	Protein kinase domain | Hr1 repeat | Protein kinase C terminal domain | Hr1 repeat | Phorbol esters/diacylglycerol binding domain (C1 domain) | Phorbol esters/diacylglycerol binding domain (C1 domain) | C2 domain
			XP_001241610.1	PLK protein kinase	8.A.104.1.5	1.26548e-38	M5BEH1	Salt overly sensitive 2 OS=Arabidopsis thaliana GN=sos2 PE=4 SV=1	50	57.6923	1	Pkinase	PF00069.28	1.4e-68	Protein kinase domain
			XP_001241957.2	CAMK/CAMKL/GIN4 protein kinase	8.A.104.1.5	1.67699e-68	M5BEH1	Salt overly sensitive 2 OS=Arabidopsis thaliana GN=sos2 PE=4 SV=1	58.3333	66.6667	2	Pkinase | Fungal_KA1	PF00069.28 | PF16797.8	2e-64 | 1.6e-35	Protein kinase domain | Fungal kinase associated-1 domain
			XP_001242127.1	serine/threonine protein kinase	8.A.104.1.5	2.26458e-32	M5BEH1	Salt overly sensitive 2 OS=Arabidopsis thaliana GN=sos2 PE=4 SV=1	41.3793	68.9655	1	Pkinase	PF00069.28	6.6e-54	Protein kinase domain
			XP_001244347.1	STE/STE11/BCK1 protein kinase	8.A.104.1.5	5.96216e-29	M5BEH1	Salt overly sensitive 2 OS=Arabidopsis thaliana GN=sos2 PE=4 SV=1	44.7368	63.3333	1	Pkinase	PF00069.28	6.5e-63	Protein kinase domain
			XP_001247897.2	CAMK/CAMKL/CHK1 protein kinase	8.A.104.1.5	2.33282e-40	M5BEH1	Salt overly sensitive 2 OS=Arabidopsis thaliana GN=sos2 PE=4 SV=1	40.7407	54.6125	1	Pkinase	PF00069.28	5.6e-59	Protein kinase domain
			XP_001246770.1	STE/STE7/MEK1 protein kinase	8.A.104.1.6	3.47115e-36	C5L569	Putative uncharacterized protein OS=Perkinsus marinus (strain ATCC 50983 / TXsc) GN=Pmar_PMAR014892 PE=4 SV=1	46.875	56.25	1	Pkinase	PF00069.28	1.7e-64	Protein kinase domain
			XP_001244434.1	STE/STE7/MKK protein kinase	8.A.104.1.6	4.11667e-35	C5L569	Putative uncharacterized protein OS=Perkinsus marinus (strain ATCC 50983 / TXsc) GN=Pmar_PMAR014892 PE=4 SV=1	45.5556	59.6154	1	Pkinase	PF00069.28	6.1e-63	Protein kinase domain
			XP_001238894.1	IRE protein kinase	8.A.104.1.9	3.6017e-93	O75460	Serine/threonine-protein kinase/endoribonuclease IRE1 OS=Homo sapiens OX=9606 GN=ERN1 PE=1 SV=2	50	58.8235	3	Ribonuc_2-5A | Pkinase | Pkinase	PF06479.15 | PF00069.28 | PF00069.28	1.4e-40 | 2.5e-30 | 5.9e-09	Ribonuclease 2-5A | Protein kinase domain | Protein kinase domain
			XP_001245942.1	AGC/PKA protein kinase	8.A.104.1.10	5.62072e-73	P31749	RAC-alpha serine/threonine-protein kinase OS=Homo sapiens OX=9606 GN=AKT1 PE=1 SV=2	41.6667	60.8187	1	Pkinase	PF00069.28	2.1e-71	Protein kinase domain
			XP_001239534.2	AGC/RSK/RSK-UNCLASSIFIED protein kinase	8.A.104.1.10	4.15337e-62	P31749	RAC-alpha serine/threonine-protein kinase OS=Homo sapiens OX=9606 GN=AKT1 PE=1 SV=2	38.2979	54.1667	1	Pkinase	PF00069.28	1.9e-74	Protein kinase domain
			XP_004446363.1	AGC/AKT protein kinase, variant 1	8.A.104.1.10	5.11185e-96	P31749	RAC-alpha serine/threonine-protein kinase OS=Homo sapiens OX=9606 GN=AKT1 PE=1 SV=2	49.8371	67.7524	3	Pkinase | Pkinase_C | C2	PF00069.28 | PF00433.27 | PF00168.33	2.1e-69 | 1.4e-11 | 4.3e-07	Protein kinase domain | Protein kinase C terminal domain | C2 domain
			XP_004446365.1	AGC/AKT protein kinase, variant 2	8.A.104.1.10	5.61118e-95	P31749	RAC-alpha serine/threonine-protein kinase OS=Homo sapiens OX=9606 GN=AKT1 PE=1 SV=2	49.8371	67.7524	3	Pkinase | Pkinase_C | C2	PF00069.28 | PF00433.27 | PF00168.33	3.4e-69 | 1.9e-11 | 5.9e-07	Protein kinase domain | Protein kinase C terminal domain | C2 domain
			XP_001240754.1	AGC/AKT protein kinase	8.A.104.1.10	4.32856e-91	P31749	RAC-alpha serine/threonine-protein kinase OS=Homo sapiens OX=9606 GN=AKT1 PE=1 SV=2	46.6667	70	2	Pkinase | Pkinase_C	PF00069.28 | PF00433.27	6.1e-70 | 5.6e-10	Protein kinase domain | Protein kinase C terminal domain
			XP_001243991.2	AGC/PDK1 protein kinase	8.A.104.1.10	1.67274e-52	P31749	RAC-alpha serine/threonine-protein kinase OS=Homo sapiens OX=9606 GN=AKT1 PE=1 SV=2	33.5329	56.044	1	Pkinase	PF00069.28	3.5e-67	Protein kinase domain
			XP_001244121.1	AGC/RSK protein kinase	8.A.104.1.10	1.72166e-75	P31749	RAC-alpha serine/threonine-protein kinase OS=Homo sapiens OX=9606 GN=AKT1 PE=1 SV=2	46.5116	59.8886	1	Pkinase	PF00069.28	1.2e-64	Protein kinase domain
			XP_001247833.1	AGC/NDR/NDR protein kinase	8.A.104.1.10	3.00853e-54	P31749	RAC-alpha serine/threonine-protein kinase OS=Homo sapiens OX=9606 GN=AKT1 PE=1 SV=2	45	63.6364	1	Pkinase	PF00069.28	1.1e-55	Protein kinase domain
			XP_004446364.1	AGC/AKT protein kinase	8.A.104.1.10	5.61118e-95	P31749	RAC-alpha serine/threonine-protein kinase OS=Homo sapiens OX=9606 GN=AKT1 PE=1 SV=2	49.8371	67.7524	3	Pkinase | Pkinase_C | C2	PF00069.28 | PF00433.27 | PF00168.33	3.4e-69 | 1.9e-11 | 5.9e-07	Protein kinase domain | Protein kinase C terminal domain | C2 domain
			XP_001242879.2	AGC/PKA protein kinase	8.A.104.1.10	2.53578e-81	P31749	RAC-alpha serine/threonine-protein kinase OS=Homo sapiens OX=9606 GN=AKT1 PE=1 SV=2	42.8571	60	1	Pkinase	PF00069.28	3.6e-65	Protein kinase domain
			XP_001247433.2	AGC/YANK protein kinase	8.A.104.1.10	1.47323e-56	P31749	RAC-alpha serine/threonine-protein kinase OS=Homo sapiens OX=9606 GN=AKT1 PE=1 SV=2	38.1443	58.4718	1	Pkinase	PF00069.28	2e-60	Protein kinase domain
			XP_001247465.2	STE/STE20/PAKA protein kinase	8.A.104.1.10	3.18662e-31	P31749	RAC-alpha serine/threonine-protein kinase OS=Homo sapiens OX=9606 GN=AKT1 PE=1 SV=2	37.037	66.6667	2	Pkinase | PBD	PF00069.28 | PF00786.31	3.3e-72 | 1.5e-20	Protein kinase domain | P21-Rho-binding domain
			XP_001245190.1	CAMK/CAMK1/CAMK1-CMK protein kinase	8.A.104.1.12	2.56002e-56	Q13555	Calcium/calmodulin-dependent protein kinase type II subunit gamma OS=Homo sapiens OX=9606 GN=CAMK2G PE=1 SV=4	36.9718	55.6338	1	Pkinase	PF00069.28	6.2e-68	Protein kinase domain
			XP_001245073.1	CAMK/CAMK1/CAMK1-RCK protein kinase	8.A.104.1.12	1.86615e-54	Q13555	Calcium/calmodulin-dependent protein kinase type II subunit gamma OS=Homo sapiens OX=9606 GN=CAMK2G PE=1 SV=4	36.0825	60	1	Pkinase	PF00069.28	3.5e-72	Protein kinase domain
			XP_001248122.1	CAMK/CAMK1 protein kinase	8.A.104.1.12	2.61203e-63	Q13555	Calcium/calmodulin-dependent protein kinase type II subunit gamma OS=Homo sapiens OX=9606 GN=CAMK2G PE=1 SV=4	44.8276	64.2857	1	Pkinase	PF00069.28	1.9e-73	Protein kinase domain
		8.A.107: The V-type ATPase assembly factor, ATP6AP1 (ATP6AP1) Family	XP_001240398.1	hypothetical protein CIMG_07561	8.A.107.2.1	5.04257e-51	A2R1C9	Aspergillus niger contig An13c0040, genomic contig OS=Aspergillus niger (strain CBS 513.88 / FGSC A1513) OX=425011 GN=An13g00780 PE=4 SV=1	39.9061	64.7887	1	Ac45-VOA1_TM	PF20520.1	1.3e-15	V0 complex accessory subunit Ac45/VOA1 transmembrane domain	1	240-262
		8.A.108: The Curvature-stabilizing Protein YOP1 (YOP1) Family	XP_001242088.2	protein yop1	8.A.108.1.1	3.05374e-38	Q12402	Protein YOP1 OS=Saccharomyces cerevisiae (strain ATCC 204508 / S288c) OX=559292 GN=YOP1 PE=1 SV=3	44.4444	63.8889	1	TB2_DP1_HVA22	PF03134.22	6e-27	TB2/DP1, HVA22 family	4	36-55 | 59-78 | 91-113 | 118-140
		8.A.109: The Endoplasmic Reticulum Junction-forming protein (Lunapark) Family	XP_001241725.1	hypothetical protein CIMG_08888	8.A.109.1.3	2.13325e-97	XP_024674408.1	hypothetical protein BDW47DRAFT_101037 [Aspergillus candidus]	61.9048	85.7143	1	zinc_ribbon_10	PF10058.12	3.8e-20	Predicted integral membrane zinc-ribbon metal-binding protein	2	47-69 | 73-95
		8.A.111: The Store-operated Ca2+ Entry-associated Regulatory Factor (SARAF) Family	XP_001248912.2	hypothetical protein CIMG_02683	8.A.111.1.3	2.81434e-36	Q7S303	DUF1183 domain-containing protein OS=Neurospora crassa (strain ATCC 24698 / 74-OR23-1A / CBS 708.71 / DSM 1257 / FGSC 987) OX=367110 GN=NCU07545 PE=4 SV=1	55	71.6667	1	SARAF	PF06682.15	8.4e-78	SOCE-associated regulatory factor of calcium homoeostasis	3	162-184 | 191-213 | 233-250
		8.A.112: The Respiratory Supercomplex Factor (Rcf) Family	XP_001241653.1	respiratory supercomplex factor 1, mitochondrial	8.A.112.1.2	1.15601e-27	G9MIR9	Uncharacterized protein OS=Hypocrea virens (strain Gv29-8 / FGSC 10586) OX=413071 GN=TRIVIDRAFT_62073 PE=4 SV=1	48.7395	73.913	1	HIG_1_N	PF04588.16	4.4e-25	Hypoxia induced protein conserved region	1	69-86
			XP_001239369.1	mitochondrial hypoxia responsive domain-containing protein	8.A.112.2.2	2.23525e-50	XP_018187900.1	hypothetical protein L228DRAFT_248020 [Xylona heveae TC161]	47.3251	64	1	HIG_1_N	PF04588.16	9.2e-07	Hypoxia induced protein conserved region	3	15-37 | 50-72 | 119-141
		8.A.114: The Huntington-interacting Protein 14 (HIP14) Family	XP_001247173.2	palmitoyltransferase akr1	8.A.114.1.1	3.84522e-67	Q8IUH5	Palmitoyltransferase ZDHHC17 OS=Homo sapiens GN=ZDHHC17 PE=1 SV=2	64	73.913	3	DHHC | Ank_2 | Ank_5	PF01529.23 | PF12796.10 | PF13857.9	2.3e-35 | 4e-12 | 3.8e-08	DHHC palmitoyltransferase | Ankyrin repeats (3 copies) | Ankyrin repeats (many copies)	6	311-328 | 332-354 | 367-389 | 399-418 | 497-519 | 545-567
			XP_001246669.1	palmitoyltransferase erf2	8.A.114.1.5	2.56689e-43	Q9Y397	Palmitoyltransferase ZDHHC9 OS=Homo sapiens OX=9606 GN=ZDHHC9 PE=1 SV=2	33.3333	53.3835	1	DHHC	PF01529.23	2.8e-33	DHHC palmitoyltransferase	4	306-328 | 334-356 | 453-475 | 495-517
			XP_001239869.1	palmitoyltransferase pfa3	8.A.114.1.6	7.78715e-26	Q5W0Z9	Palmitoyltransferase ZDHHC20 OS=Homo sapiens OX=9606 GN=ZDHHC20 PE=1 SV=1	48.4848	63.6364	1	DHHC	PF01529.23	2.9e-38	DHHC palmitoyltransferase	4	40-62 | 69-91 | 178-200 | 220-242
		8.A.117: The Neuroligin (Nlg) Family	XP_001247627.2	extracellular lipase	8.A.117.1.3	7.14326e-47	Q8N0W4	Neuroligin-4, X-linked OS=Homo sapiens OX=9606 GN=NLGN4X PE=1 SV=1	37.5	57.377	1	COesterase	PF00135.31	9.5e-97	Carboxylesterase family	1	44-66
			XP_001248461.2	triacylglycerol lipase	8.A.117.1.3	2.62834e-38	Q8N0W4	Neuroligin-4, X-linked OS=Homo sapiens OX=9606 GN=NLGN4X PE=1 SV=1	34.1463	60.9756	1	COesterase	PF00135.31	9e-82	Carboxylesterase family	1	45-67
			XP_001243164.2	para-nitrobenzyl esterase	8.A.117.1.3	7.84877e-35	Q8N0W4	Neuroligin-4, X-linked OS=Homo sapiens OX=9606 GN=NLGN4X PE=1 SV=1	57.8947	89.4737	1	COesterase	PF00135.31	7.7e-68	Carboxylesterase family
			XP_001246347.2	hypothetical protein CIMG_00118	8.A.117.1.3	5.27451e-37	Q8N0W4	Neuroligin-4, X-linked OS=Homo sapiens OX=9606 GN=NLGN4X PE=1 SV=1	36.5854	55.8442	1	COesterase	PF00135.31	5.4e-83	Carboxylesterase family
			XP_001243464.2	carboxylesterase	8.A.117.1.3	1.03082e-38	Q8N0W4	Neuroligin-4, X-linked OS=Homo sapiens OX=9606 GN=NLGN4X PE=1 SV=1	39.0244	63.4146	2	COesterase | COesterase	PF00135.31 | PF00135.31	1.6e-74 | 3.7e-09	Carboxylesterase family | Carboxylesterase family
		8.A.125: The Cleft Lip and Palate Transmembrane Protein 1 (Clptm1) Family	XP_001239178.1	ClpTM1 domain-containing protein	8.A.125.1.4	0	Q1K6Y1	ClpTM1 domain-containing protein OS=Neurospora crassa (strain ATCC 24698 / 74-OR23-1A / CBS 708.71 / DSM 1257 / FGSC 987) OX=367110 GN=NCU06710 PE=4 SV=1	56.9331	70.6362	1	CLPTM1	PF05602.15	4.9e-163	Cleft lip and palate transmembrane protein 1 (CLPTM1)	5	342-364 | 377-396 | 406-425 | 471-493 | 503-525
		8.A.128: The Signaling Adaptor Protein KARAP/DAP12/TYROBP (SAP) Family	XP_001241359.1	protein tyrosine phosphatase	8.A.128.1.11	5.5831e-36	P08575	Receptor-type tyrosine-protein phosphatase C OS=Homo sapiens OX=9606 GN=PTPRC PE=1 SV=3	35.2941	50.9804	2	Y_phosphatase | Rhodanese	PF00102.30 | PF00581.23	4.4e-60 | 2.9e-10	Protein-tyrosine phosphatase | Rhodanese-like domain
			XP_001243548.2	hypothetical protein CIMG_02989	8.A.128.3.4	1.24271e-33	XP_013256913.1	hypothetical protein A1O9_09489 [Exophiala aquamarina CBS 119918]	40.8163	59.1837	1	Kelch_5	PF13854.9	3.9e-15	Kelch motif	1	509-531
			XP_001244529.2	kelch repeat protein	8.A.128.3.4	2.61156e-23	XP_013256913.1	hypothetical protein A1O9_09489 [Exophiala aquamarina CBS 119918]	33.7461	56.25	1	Kelch_5	PF13854.9	1.7e-09	Kelch motif	1	534-556
			XP_001244336.1	glutaminase	8.A.128.3.7	2.05398e-61	TFK38775.1	hypothetical protein BDQ12DRAFT_651125 [Crucibulum laeve]	41.9355	67.7419	4	DUF1793 | DUF4965 | DUF5127 | DUF4965	PF08760.14 | PF16335.8 | PF17168.7 | PF16335.8	4.7e-69 | 1.1e-50 | 4.7e-41 | 1.5e-10	Domain of unknown function (DUF1793) | Domain of unknown function (DUF4965) | Domain of unknown function (DUF5127) | Domain of unknown function (DUF4965)	1	2-24
			XP_001245637.1	extracellular serine-rich protein	8.A.128.5.2	2.84088e-21	PUU76581.1	hypothetical protein B9Z19DRAFT_245036 [Tuber borchii]	39.8601	55.9441						1	219-241
		8.A.132: The Interferon/Interleukin Receptor (IIR) Family	XP_001247682.1	sphinganine-1-phosphate aldolase BST1	8.A.132.1.5	1.26497e-84	XP_026692289.1	uncharacterized protein LOC100175941 [Ciona intestinalis]	36.7059	55.7692	1	Pyridoxal_deC	PF00282.22	8.2e-19	Pyridoxal-dependent decarboxylase conserved domain
		8.A.134: The Vezatin (Vezatin) Family	XP_001245467.1	hypothetical protein CIMG_04908	8.A.134.1.3	2.76284e-123	KAF4455069.1	proliferating cell nuclear antigen [Fusarium austroafricanum]	54.1667	79.1667	1	Vezatin	PF12632.10	1.2e-78	Mysoin-binding motif of peroxisomes	2	145-167 | 180-199
		8.A.137: The Clathrin (Clathrin) Family	XP_001239951.1	clathrin heavy chain	8.A.137.1.1	0	Q00610	Clathrin heavy chain 1 OS=Homo sapiens OX=9606 GN=CLTC PE=1 SV=5	56.2575	75.7521	9	Clathrin | Clathrin | Clathrin | Clathrin_H_link | Clathrin | Clathrin | Clathrin | Clathrin | Clathrin_propel	PF00637.23 | PF00637.23 | PF00637.23 | PF13838.9 | PF00637.23 | PF00637.23 | PF00637.23 | PF00637.23 | PF01394.23	1.2e-34 | 1.7e-31 | 7.8e-31 | 7.8e-30 | 3.2e-28 | 3.1e-26 | 8.7e-21 | 6.5e-20 | 0.00022	Region in Clathrin and VPS | Region in Clathrin and VPS | Region in Clathrin and VPS | Clathrin-H-link | Region in Clathrin and VPS | Region in Clathrin and VPS | Region in Clathrin and VPS | Region in Clathrin and VPS | Clathrin propeller repeat
			XP_001245053.2	golgi to endosome transporter	8.A.137.1.1	1.4924e-43	Q14677	Clathrin interactor 1 OS=Homo sapiens OX=9606 GN=CLINT1 PE=1 SV=1	48.2993	68.0272	1	ENTH	PF01417.23	1.2e-45	ENTH domain
			XP_001247917.1	EH domain binding protein epsin 2	8.A.137.1.1	5.21013e-28	Q14677	Clathrin interactor 1 OS=Homo sapiens OX=9606 GN=CLINT1 PE=1 SV=1	45.7364	63.5659	2	ENTH | DUF1720	PF01417.23 | PF08226.14	2.9e-48 | 2.7e-05	ENTH domain | Domain of unknown function (DUF1720)
			XP_001244376.1	vacuolar assembly protein	8.A.137.1.6	2.53705e-43	XP_028892355.1	uncharacterized protein CJI97_001725 [[Candida] auris]	33.8462	53.8462	1	Clathrin	PF00637.23	8.7e-17	Region in Clathrin and VPS
		8.A.141: The Eros Chaperone Protein (Eros) Family	XP_004445703.1	oxidoreductin, variant	8.A.141.1.1	5.95393e-57	Q96HE7	ERO1-like protein alpha OS=Homo sapiens OX=9606 GN=ERO1A PE=1 SV=2	43.5897	53.8462	1	ERO1	PF04137.18	1.3e-119	Endoplasmic Reticulum Oxidoreductin 1 (ERO1)
			XP_004445702.1	oxidoreductin	8.A.141.1.1	8.32031e-64	Q96HE7	ERO1-like protein alpha OS=Homo sapiens OX=9606 GN=ERO1A PE=1 SV=2	43.5897	53.8462	1	ERO1	PF04137.18	4.7e-134	Endoplasmic Reticulum Oxidoreductin 1 (ERO1)
		8.A.147: The Peroxiredoxin Heme-binding Protein, Tpx1 (Tpx1) Family	XP_001241702.1	thiol-specific antioxidant	8.A.147.1.2	3.29445e-23	WP_019258276.1	peroxiredoxin [Bacillus subtilis]	37.1429	54.2373	2	AhpC-TSA | 1-cysPrx_C	PF00578.24 | PF10417.12	1.1e-29 | 5.1e-10	AhpC/TSA family | C-terminal domain of 1-Cys peroxiredoxin
		8.A.148: The Plasma Membrane Organizing Center, Eisosome (Eisosome) Family	XP_001240881.1	cell wall integrity signaling protein Lsp1/Pil1	8.A.148.1.1	1.33885e-148	P53252	Sphingolipid long chain base-responsive protein PIL1 OS=Saccharomyces cerevisiae (strain ATCC 204508 / S288c) OX=559292 GN=PIL1 PE=1 SV=1	72.8261	85.8696	1	Pil1	PF13805.9	1.6e-127	Eisosome component PIL1
			XP_001247349.1	long chain base Stimulates Phosphorylation	8.A.148.1.1	1.61275e-63	Q12230	Sphingolipid long chain base-responsive protein LSP1 OS=Saccharomyces cerevisiae (strain ATCC 204508 / S288c) OX=559292 GN=LSP1 PE=1 SV=1	48.3721	67.4419	1	Pil1	PF13805.9	5.9e-100	Eisosome component PIL1
		8.A.151: The IP₃R binding protein released with inositol 1,4,5-trisphosphate (IRBIT) Family	XP_001239289.1	adenosylhomocysteinase	8.A.151.1.1	7.1139e-150	O43865	S-adenosylhomocysteine hydrolase-like protein 1 OS=Homo sapiens OX=9606 GN=AHCYL1 PE=1 SV=2	50.3371	68.5393	2	AdoHcyase_NAD | AdoHcyase	PF00670.24 | PF05221.20	2.4e-83 | 1.4e-74	S-adenosyl-L-homocysteine hydrolase, NAD binding domain | S-adenosyl-L-homocysteine hydrolase
		8.A.159: The MARCH Ubiquitin Ligase (MARCH) Family	XP_001247058.1	RING finger membrane protein	8.A.159.1.4	0	RJE25163.1	RING finger membrane protein [Aspergillus sclerotialis]	52.6316	68.5714	1	RINGv	PF12906.10	4.6e-16	RING-variant domain	14	103-125 | 731-753 | 766-788 | 967-989 | 1018-1040 | 1060-1082 | 1123-1145 | 1165-1184 | 1327-1349 | 1364-1386 | 1418-1440 | 1460-1482 | 1513-1535 | 1550-1572
		8.A.163: The HSP90/CDC37 (HSP90/CDC37) Family	XP_001247781.1	Aha1 domain-containing protein	8.A.163.1.1	6.78822e-43	O95433	Activator of 90 kDa heat shock protein ATPase homolog 1 OS=Homo sapiens OX=9606 GN=AHSA1 PE=1 SV=1	40.7407	59.2593	2	Aha1_N | AHSA1	PF09229.14 | PF08327.14	8.1e-44 | 1e-18	Activator of Hsp90 ATPase, N-terminal | Activator of Hsp90 ATPase homolog 1-like protein
			XP_001245288.1	hsp90-like protein	8.A.163.1.1	3.60498e-162	P08238	Heat shock protein HSP 90-beta OS=Homo sapiens OX=9606 GN=HSP90AB1 PE=1 SV=4	77.0732	90.7317	2	HSP90 | HATPase_c	PF00183.21 | PF02518.29	6.2e-221 | 2e-14	Hsp90 protein | Histidine kinase-, DNA gyrase B-, and HSP90-like ATPase
		8.A.165: The Calnexin (Calnexin) Family	XP_001246842.1	calnexin	8.A.165.1.1	4.68587e-126	P27824	Calnexin OS=Homo sapiens OX=9606 GN=CANX PE=1 SV=2	52.5641	66.4103	1	Calreticulin	PF00262.21	3e-173	Calreticulin family	1	494-516
		8.A.169: The Fungal Inheritance of Cortical ER protein 2 (ICE2) Family	XP_004444848.1	glutamine amidotransferase	8.A.169.1.9	3.03936e-75	GAW06118	glutamine amidotransferase [Lentinula edodes]	48.1481	62.5926	1	GATase_4	PF13230.9	4.5e-13	Glutamine amidotransferases class-II
			XP_004444849.1	glutamine amidotransferase, variant	8.A.169.1.9	3.03936e-75	GAW06118	glutamine amidotransferase [Lentinula edodes]	48.1481	62.5926	1	GATase_4	PF13230.9	4.5e-13	Glutamine amidotransferases class-II
			XP_001243281.1	hypothetical protein CIMG_07177	8.A.169.1.11	9.96849e-64	XP_001229202	hypothetical protein CHGG_02686 [Chaetomium globosum CBS 148.51]	62.5698	74.8603	1	ICE2	PF08426.13	4.5e-155	ICE2	10	2-24 | 30-49 | 61-83 | 134-153 | 174-196 | 206-225 | 232-249 | 272-294 | 301-323 | 354-376
9: Incompletely Characterized Transport Systems	9.A: Recognized transporters of unknown biochemical mechanism	9.A.1: The Non ABC Multidrug Exporter (N-MDE) Family	XP_001246648.2	rho GTPase activator	9.A.1.1.4	4.92545e-147	XP_002843003.1	beta-chimaerin [Microsporum canis CBS 113480]	82.0513	88.4615	2	RhoGAP | FCH	PF00620.30 | PF00611.26	1.2e-46 | 5.5e-13	RhoGAP domain | Fes/CIP4, and EFC/F-BAR homology domain
			XP_001243370.1	RhoGAP domain-containing protein	9.A.1.1.5	5.60987e-160	XP_965655.1	rho GAP domain-containing protein [Neurospora crassa OR74A]	57.1429	70.5357	3	RhoGAP | PH | PX	PF00620.30 | PF00169.32 | PF00787.27	1.6e-42 | 1.9e-12 | 2e-04	RhoGAP domain | PH domain | PX domain
			XP_001240382.1	rho GTPase activator	9.A.1.1.5	1.71808e-23	XP_965655.1	rho GAP domain-containing protein [Neurospora crassa OR74A]	35.5556	60	1	RhoGAP	PF00620.30	1.1e-28	RhoGAP domain
			XP_001242958.1	rho GTPase activator Rga	9.A.1.1.7	4.54229e-28	XP_005472026.1	active breakpoint cluster region-related protein isoform X8 [Oreochromis niloticus]	38.3234	61.0778	2	RhoGAP | LIM	PF00620.30 | PF00412.25	1.6e-44 | 6.6e-09	RhoGAP domain | LIM domain
		9.A.3: The Sorting Nexin27 (SNX27)-Retromer Assembly Apparatus (RetromerAA) Family	XP_001240397.1	hypothetical protein CIMG_07560	9.A.3.1.1	5.00001e-34	Q9ULJ7	Ankyrin repeat domain-containing protein 50 OS=Homo sapiens GN=ANKRD50 PE=1 SV=4	45.8333	62.5	3	Ank_2 | Ank_2 | Ank_4	PF12796.10 | PF12796.10 | PF13637.9	1.1e-09 | 2.9e-08 | 4e-06	Ankyrin repeats (3 copies) | Ankyrin repeats (3 copies) | Ankyrin repeats (many copies)	4	58-80 | 214-236 | 251-273 | 331-350
			XP_001242826.1	small GTP-binding protein	9.A.3.1.1	3.50255e-26	P51149	Ras-related protein Rab-7a OS=Homo sapiens OX=9606 GN=RAB7A PE=1 SV=1	37.5	66.6667	1	Ras	PF00071.25	3e-52	Ras family
			XP_001239602.1	small GTP-binding protein	9.A.3.1.1	1.14102e-109	P51149	Ras-related protein Rab-7a OS=Homo sapiens OX=9606 GN=RAB7A PE=1 SV=1	71.9048	87.5	1	Ras	PF00071.25	3.1e-55	Ras family
			XP_001240008.2	pfs domain-containing protein	9.A.3.1.1	9.26249e-23	Q9ULJ7	Ankyrin repeat domain-containing protein 50 OS=Homo sapiens GN=ANKRD50 PE=1 SV=4	53.8462	68	4	PNP_UDP_1 | Ank_4 | NACHT | Ank	PF01048.23 | PF13637.9 | PF05729.15 | PF00023.33	1.5e-10 | 3.1e-09 | 1.1e-08 | 0.00032	Phosphorylase superfamily | Ankyrin repeats (many copies) | NACHT domain | Ankyrin repeat
			XP_001247863.1	vacuolar protein sorting-associated protein 26	9.A.3.1.1	1.56583e-134	Q4G0F5	Vacuolar protein sorting-associated protein 26B OS=Homo sapiens OX=9606 GN=VPS26B PE=1 SV=2	61.2245	80.9524	1	Vps26	PF03643.18	1.5e-128	Vacuolar protein sorting-associated protein 26
			XP_001242190.2	hypothetical protein CIMG_06086	9.A.3.1.1	8.49167e-23	Q9ULJ7	Ankyrin repeat domain-containing protein 50 OS=Homo sapiens GN=ANKRD50 PE=1 SV=4	48.4848	62.5	2	Ank_2 | Ank	PF12796.10 | PF00023.33	1.6e-15 | 3.6e-05	Ankyrin repeats (3 copies) | Ankyrin repeat
			XP_001242374.2	GTP-binding protein ypt3	9.A.3.1.1	3.09017e-39	P51149	Ras-related protein Rab-7a OS=Homo sapiens OX=9606 GN=RAB7A PE=1 SV=1	63.1579	68.4211	1	Ras	PF00071.25	5.3e-63	Ras family
			XP_001246615.1	sorting nexin-3	9.A.3.1.1	1.89167e-42	O60493	Sorting nexin-3 OS=Homo sapiens OX=9606 GN=SNX3 PE=1 SV=3	49.6503	64.3357	1	PX	PF00787.27	4.9e-20	PX domain
			XP_001246495.2	GTP-binding protein ryh1	9.A.3.1.1	2.10034e-36	P51149	Ras-related protein Rab-7a OS=Homo sapiens OX=9606 GN=RAB7A PE=1 SV=1	36	57.5	1	Ras	PF00071.25	2.8e-59	Ras family
			XP_004446375.1	vacuolar protein sorting-associated protein VPS35	9.A.3.1.1	1.0825e-94	Q96QK1	Vacuolar protein sorting-associated protein 35 OS=Homo sapiens OX=9606 GN=VPS35 PE=1 SV=2	60.1626	81.4516	1	Vps35	PF03635.20	1.5e-208	Vacuolar protein sorting-associated protein 35
			XP_001244318.2	small GTP-binding protein	9.A.3.1.1	7.40843e-30	P51149	Ras-related protein Rab-7a OS=Homo sapiens OX=9606 GN=RAB7A PE=1 SV=1	43.3333	61.9835	1	Ras	PF00071.25	2.6e-56	Ras family
			XP_004446374.1	vacuolar protein sorting-associated protein VPS35, variant	9.A.3.1.1	5.30064e-94	Q96QK1	Vacuolar protein sorting-associated protein 35 OS=Homo sapiens OX=9606 GN=VPS35 PE=1 SV=2	58.5034	77.2109	1	Vps35	PF03635.20	1.1e-307	Vacuolar protein sorting-associated protein 35
			XP_001246878.1	Ras-like protein	9.A.3.1.1	2.90902e-21	P51149	Ras-related protein Rab-7a OS=Homo sapiens OX=9606 GN=RAB7A PE=1 SV=1	33.3333	58.0357	1	Ras	PF00071.25	1.2e-59	Ras family
			XP_001246141.1	hypothetical protein CIMG_05582	9.A.3.1.1	9.40993e-35	Q9ULJ7	Ankyrin repeat domain-containing protein 50 OS=Homo sapiens GN=ANKRD50 PE=1 SV=4	47.0588	61.7647	3	Ank_2 | Ank_2 | Ank_4	PF12796.10 | PF12796.10 | PF13637.9	1.6e-13 | 7.3e-12 | 4.8e-05	Ankyrin repeats (3 copies) | Ankyrin repeats (3 copies) | Ankyrin repeats (many copies)
			XP_001243222.1	MJ0936 family phosphodiesterase	9.A.3.1.2	1.42129e-68	Q9UBQ0	Vacuolar protein sorting-associated protein 29 OS=Homo sapiens OX=9606 GN=VPS29 PE=1 SV=1	51.8519	70.3704	1	Metallophos_2	PF12850.10	5.9e-14	Calcineurin-like phosphoesterase superfamily domain
		9.A.6: The ATP Exporter (ATP-E) Family	XP_001241522.1	GPI ethanolamine phosphate transferase 1	9.A.6.1.1	0	P36051	GPI-anchor biosynthetic protein MCD4 - Saccharomyces cerevisiae (Baker's yeast).	42.9009	70	2	PigN | Sulfatase	PF04987.17 | PF00884.26	2.4e-164 | 3e-09	Phosphatidylinositolglycan class N (PIG-N) | Sulfatase	14	7-29 | 470-492 | 505-527 | 568-590 | 597-614 | 624-646 | 653-675 | 690-712 | 719-741 | 756-778 | 844-866 | 886-908 | 915-937 | 952-974
			XP_001239196.1	phosphoethanolamine transferase class O	9.A.6.1.2	5.39307e-43	A0DG78	Chromosome undetermined scaffold_5, whole genome shotgun sequence OS=Paramecium tetraurelia GN=GSPATT00002174001 PE=4 SV=1	41.4634	63.4146	1	Phosphodiest	PF01663.25	1.7e-15	Type I phosphodiesterase / nucleotide pyrophosphatase	15	90-112 | 546-568 | 580-602 | 607-629 | 641-660 | 670-687 | 696-715 | 739-758 | 771-793 | 815-837 | 858-880 | 909-931 | 962-984 | 1017-1039 | 1052-1074
			XP_012214396.1	transferase	9.A.6.1.2	2.42706e-31	A0DG78	Chromosome undetermined scaffold_5, whole genome shotgun sequence OS=Paramecium tetraurelia GN=GSPATT00002174001 PE=4 SV=1	37.8378	65.625	2	PIGO_PIGG | Phosphodiest	PF19316.2 | PF01663.25	6.1e-151 | 8.7e-09	GPI ethanolamine phosphate transferase membrane region | Type I phosphodiesterase / nucleotide pyrophosphatase	11	9-31 | 438-460 | 473-490 | 495-512 | 588-610 | 637-659 | 680-702 | 717-739 | 752-774 | 794-816 | 823-845
		9.A.15: The Autophagy-related Phagophore-formation Transporter (APT) Family	XP_001247202.2	autophagy protein Atg22	9.A.15.1.1	4.04103e-80	P25568	Hypothetical 58.8 kDa protein in GLK1-SRO9 intergenic region - Saccharomyces cerevisiae (Baker's yeast).	37.5	53.1842	1	ATG22	PF11700.11	2.3e-206	Vacuole effluxer Atg22 like	13	44-66 | 125-147 | 157-176 | 179-201 | 273-295 | 302-324 | 339-356 | 369-391 | 401-423 | 436-458 | 473-495 | 507-529 | 539-557
			XP_001247989.1	autophagy protein Apg9	9.A.15.1.1	3.17362e-180	Q12142	Autophagy-related protein 9 OS=Saccharomyces cerevisiae (strain ATCC 204508 / S288c) GN=ATG9 PE=1 SV=1	46.5517	68.1034	1	ATG9	PF04109.19	6.2e-213	Autophagy protein ATG9	6	218-240 | 271-290 | 440-462 | 524-546 | 561-580 | 628-650
			XP_001239549.1	protein-vacuolar targeting protein Atg18	9.A.15.1.1	1.1315e-50	P43601	Autophagy-related protein 18 OS=Saccharomyces cerevisiae (strain ATCC 204508 / S288c) GN=ATG18 PE=1 SV=1	54.1667	79.1667
			XP_001247890.1	autophagy regulatory protein Atg2	9.A.15.1.1	2.62632e-81	P53855	Autophagy-related protein 2 OS=Saccharomyces cerevisiae (strain ATCC 204508 / S288c) GN=ATG2 PE=1 SV=1	32.1168	52.9412	2	ATG2_CAD | ATG_C	PF13329.9 | PF09333.14	9.3e-44 | 1.1e-30	Autophagy-related protein 2 CAD motif | Autophagy-related protein C terminal domain
			XP_004445076.1	ULK/ULK protein kinase, variant	9.A.15.1.1	7.2734e-128	P53104	Serine/threonine-protein kinase ATG1 OS=Saccharomyces cerevisiae (strain ATCC 204508 / S288c) GN=ATG1 PE=1 SV=1	40.8497	58.1699	2	DUF3543 | Pkinase	PF12063.11 | PF00069.28	1.9e-98 | 8e-59	Domain of unknown function (DUF3543) | Protein kinase domain
			XP_004445075.1	ULK/ULK protein kinase	9.A.15.1.1	7.2734e-128	P53104	Serine/threonine-protein kinase ATG1 OS=Saccharomyces cerevisiae (strain ATCC 204508 / S288c) GN=ATG1 PE=1 SV=1	40.8497	58.1699	2	DUF3543 | Pkinase	PF12063.11 | PF00069.28	1.9e-98 | 8e-59	Domain of unknown function (DUF3543) | Protein kinase domain
			XP_001243328.2	E1-like protein-activating enzyme Gsa7p/Apg7p	9.A.15.2.1	1.08486e-153	O95352	Ubiquitin-like modifier-activating enzyme ATG7 OS=Homo sapiens GN=ATG7 PE=1 SV=1	39.071	67.5	2	ATG7_N | ThiF	PF16420.8 | PF00899.24	2.1e-105 | 6.1e-39	Ubiquitin-like modifier-activating enzyme ATG7 N-terminus | ThiF family
			XP_012214354.1	autophagy protein Apg6	9.A.15.2.1	7.60085e-43	Q14457	Beclin-1 OS=Homo sapiens OX=9606 GN=BECN1 PE=1 SV=2	32.2581	64.1509	2	APG6 | APG6_N	PF04111.15 | PF17675.4	3.8e-72 | 8.3e-29	Apg6 BARA domain | Apg6 coiled-coil region
			XP_001244164.1	CMGC/DYRK/PRP4 protein kinase	9.A.15.3.1	8.77742e-23	F4IRW0	Serine/threonine-protein kinase ATG1c OS=Arabidopsis thaliana GN=ATG1C PE=2 SV=1	38.0952	57.1429	1	Pkinase	PF00069.28	4e-53	Protein kinase domain
			XP_001242883.1	SVP1-like protein 2	9.A.15.3.1	1.17986e-46	Q93VB2	Autophagy-related protein 18a OS=Arabidopsis thaliana GN=ATG18A PE=1 SV=1	48.2759	61.5385
			XP_012214050.1	autophagocytosis protein Aut1	9.A.15.3.1	7.61382e-37	Q0WWQ1	Autophagy-related protein 3 OS=Arabidopsis thaliana GN=ATG3 PE=1 SV=2	55.0725	79.1667	1	Autophagy_act_C	PF03987.18	5.4e-68	Autophagocytosis associated protein, active-site domain
			XP_001248737.1	GABA(A) receptor-associated protein	9.A.15.3.1	1.33372e-60	A8MS84	Autophagy-related protein OS=Arabidopsis thaliana GN=APG8A PE=3 SV=1	73.2759	84.4828	1	ATG8	PF02991.19	7.7e-51	Autophagy protein Atg8 ubiquitin like
			XP_001247474.1	lactoylglutathione lyase	9.A.15.3.1	9.19007e-46	A9SUG7	Lactoylglutathione lyase OS=Physcomitrella patens subsp. patens GN=PHYPADRAFT_107013 PE=3 SV=1	47.8261	68.9441	2	Glyoxalase | Glyoxalase	PF00903.28 | PF00903.28	7.7e-18 | 4e-17	Glyoxalase/Bleomycin resistance protein/Dioxygenase superfamily | Glyoxalase/Bleomycin resistance protein/Dioxygenase superfamily
		9.A.26: The Lipid-translocating Exporter (LTE) Family	XP_001242447.1	RTA1 domain-containing protein	9.A.26.1.1	2.90891e-25	P53047	RTA1 protein - Saccharomyces cerevisiae (Baker's yeast).	42.3077	61.5385	1	RTA1	PF04479.16	6.9e-54	RTA1 like protein	7	15-37 | 44-64 | 79-101 | 131-153 | 163-185 | 206-225 | 240-262
			XP_012213925.1	RTA1 domain-containing protein	9.A.26.1.1	6.66448e-41	P53047	RTA1 protein - Saccharomyces cerevisiae (Baker's yeast).	39.0977	56.391	1	RTA1	PF04479.16	1.9e-69	RTA1 like protein	7	18-36 | 43-65 | 78-100 | 121-143 | 156-178 | 201-220 | 235-257
			XP_001241862.1	parasitic phase-specific protein PSP-1	9.A.26.1.2	5.37286e-44	Q08417	S.cerevisiae chromosome XV reading frame ORF YOR049c - Saccharomyces cerevisiae (Baker's yeast).	44.4444	66.6667	1	RTA1	PF04479.16	7.4e-74	RTA1 like protein	7	27-49 | 54-76 | 86-108 | 129-151 | 166-188 | 214-233 | 253-272
			XP_001239102.2	RTA1 domain-containing protein	9.A.26.1.4	7.17204e-27	Q59Q40	Potential phospholipid-translocating ATPase OS=Candida albicans (strain SC5314 / ATCC MYA-2876) GN=RTA2 PE=4 SV=1	50	70.8333	1	RTA1	PF04479.16	3.3e-73	RTA1 like protein	7	30-52 | 59-78 | 88-110 | 131-153 | 168-190 | 218-237 | 257-279
			XP_001242230.2	parasitic phase-specific protein PSP-1	9.A.26.1.4	6.4767e-46	Q59Q40	Potential phospholipid-translocating ATPase OS=Candida albicans (strain SC5314 / ATCC MYA-2876) GN=RTA2 PE=4 SV=1	42.4242	57.5758	1	RTA1	PF04479.16	2.4e-77	RTA1 like protein	7	39-61 | 66-88 | 98-120 | 141-163 | 178-200 | 228-250 | 270-292
		9.A.27: The Non-Classical Protein Exporter (NCPE) Family	XP_001242405.2	hypothetical protein CIMG_06301	9.A.27.1.4	5.12573e-34	A1C4R1	Putative uncharacterized protein OS=Aspergillus clavatus (strain ATCC 1007 / CBS 513.65 / DSM 816 / NCTC 3887 / NRRL 1) GN=ACLA_000900 PE=4 SV=1	53.1915	63.8298	1	MARVEL	PF01284.26	5.7e-19	Membrane-associating domain	4	104-126 | 133-155 | 165-187 | 208-230
		9.A.29: The Lantibiotic Immunity Protein/Serine Connector (LIP/SIP) Family	XP_001245605.1	membrane protein TMS1	9.A.29.3.1	1.90481e-83	Q9HDY3	Membrane protein PB1A10.07c OS=Schizosaccharomyces pombe (strain 972 / ATCC 24843) GN=SPAPB1A10.07c PE=3 SV=1	36.9072	60.8696	1	Serinc	PF03348.18	1.2e-178	Serine incorporator (Serinc)	11	15-37 | 49-71 | 95-117 | 137-156 | 161-183 | 204-226 | 236-258 | 265-287 | 302-321 | 410-432 | 447-469
		9.A.34: The Nuclear Pore Complex Biogenesis (NPC-B) Family	XP_001241757.1	nuclear envelope protein Brr6	9.A.34.1.1	2.79781e-21	P53062	Nucleus export protein BRR6 OS=Saccharomyces cerevisiae (strain ATCC 204508 / S288c) GN=BRR6 PE=1 SV=1	35.3741	57.8231	1	Brr6_like_C_C	PF10104.12	2e-46	Di-sulfide bridge nucleocytoplasmic transport domain	2	222-241 | 326-348
		9.A.36: The Ca2+-dependent Phospholipid Scramblase (Scramblase) Family	XP_001242747.2	scramblase	9.A.36.1.2	1.01292e-56	P47140	Altered inheritance of mitochondria protein 25 - Saccharomyces cerevisiae (Baker's yeast).	35.9133	56.4103	2	Scramblase | Scramblase	PF03803.18 | PF03803.18	2e-29 | 1.1e-21	Scramblase | Scramblase
		9.A.49: The Prenylated Rab Acceptor Protein 1 (PRA1) Family	XP_001243386.2	prenylated Rab acceptor 1	9.A.49.1.12	9.84654e-24	P53633	Prenylated Rab acceptor 1 OS=Saccharomyces cerevisiae (strain ATCC 204508 / S288c) OX=559292 GN=YIP3 PE=1 SV=2	54.8148	68.4211	1	PRA1	PF03208.22	1.1e-26	PRA1 family protein	2	73-104 | 124-142
		9.A.50: The Nuclear t-RNA exporter (tRNA-E) Family	XP_001239221.1	GTP-binding nuclear protein GSP1/Ran	9.A.50.1.1	4.45185e-133	P32835	GTP-binding nuclear protein GSP1/CNR1 OS=Saccharomyces cerevisiae GN=GSP1 PE=1 SV=1	84.0183	88.2353	1	Ras	PF00071.25	6.6e-49	Ras family
			XP_001240528.2	exportin-5	9.A.50.1.1	1.44679e-93	P52918	Protein MSN5 OS=Saccharomyces cerevisiae GN=MSN5 PE=1 SV=1	27.2727	61.3636	2	Exportin-5 | Xpo1	PF19273.2 | PF08389.15	3e-95 | 3.9e-05	Exportin-5 family | Exportin 1-like protein
		9.A.54: The Lysosomal Cobalamin (B12) Transporter (L-B12T) Family	XP_001248483.1	LMBR1 domain-containing protein	9.A.54.1.3	0	A6QTW5	Probable lysosomal cobalamin transporter OS=Ajellomyces capsulatus (strain NAm1 / WU24) GN=HCAG_00821 PE=3 SV=1	72.2513	83.9442	1	LMBR1	PF04791.19	2.6e-17	LMBR1-like membrane protein	10	7-29 | 39-61 | 96-118 | 138-160 | 189-211 | 313-335 | 348-365 | 375-397 | 418-440 | 513-532
		9.A.55: The TMEM205 (TMEM205) Family	XP_001248032.1	hypothetical protein CIMG_01803	9.A.55.2.1	7.13123e-50	E4ZKA3	Putative uncharacterized protein OS=Leptosphaeria maculans (strain JN3 / isolate v23.1.3 / race Av1-4-5-6-7-8) GN=LEMA_P072060.1 PE=4 SV=1	47.8261	69.5652	1	DUF4149	PF13664.9	4.4e-28	Domain of unknown function (DUF4149)	4	13-35 | 48-70 | 95-117 | 152-174
		9.A.57: The Extended-Synaptotagmin (E-Syt) Family	XP_001245029.2	membrane bound C2 domain-containing protein	9.A.57.1.9	8.82303e-21	TPR03863.1	metal ion transporter, metal ion (Mn2+/Fe2+) transporter (Nramp) family protein [Aspergillus niger]	42.4658	59.2593	5	C2 | C2 | C2 | C2 | C2	PF00168.33 | PF00168.33 | PF00168.33 | PF00168.33 | PF00168.33	5.1e-21 | 2.5e-18 | 6.6e-16 | 1e-07 | 0.39	C2 domain | C2 domain | C2 domain | C2 domain | C2 domain	1	187-209
			XP_001247737.1	C2 domain-containing protein	9.A.57.1.9	0	TPR03863.1	metal ion transporter, metal ion (Mn2+/Fe2+) transporter (Nramp) family protein [Aspergillus niger]	56.8396	70.7547	2	C2 | C2	PF00168.33 | PF00168.33	8.6e-17 | 7.2e-07	C2 domain | C2 domain	1	178-200
		9.A.58: The Maintenance of Mitochondrial Morphology (MMM) Family	XP_001248910.1	mitochondrion biogenesis protein Mmm1	9.A.58.1.1	1.76053e-48	P41800	Maintenance of mitochondrial morphology protein 1 OS=Saccharomyces cerevisiae (strain ATCC 204508 / S288c) GN=MMM1 PE=1 SV=2	41.1765	58.8235	1	MMM1	PF10296.12	8e-134	Maintenance of mitochondrial morphology protein 1	1	13-35
		9.A.60: The Small Nuclear RNA Exporter (snRNA-E) Family	XP_001247066.1	nuclear cap-binding protein subunit 2	9.A.60.1.1	4.0435e-57	P52298	Nuclear cap-binding protein subunit 2 OS=Homo sapiens GN=NCBP2 PE=1 SV=1	70.1754	84.2105	1	RRM_1	PF00076.25	1.7e-14	RNA recognition motif. (a.k.a. RRM, RBD, or RNP domain)
			XP_001248840.1	cap binding protein	9.A.60.1.1	1.08065e-34	Q09161	Nuclear cap-binding protein subunit 1 OS=Homo sapiens GN=NCBP1 PE=1 SV=1	34.7826	50	2	MIF4G_like | MIF4G_like_2	PF09088.14 | PF09090.14	2.6e-88 | 7.5e-71	MIF4G like | MIF4G like
		9.A.61: The Domain of Unknown Function 3339 (DUF3339) Family	XP_001248428.1	pre-mRNA splicing factor	9.A.61.2.1	5.46558e-28	Q9FT96	Katanin p80 WD40 repeat-containing subunit B1 homologue OS=Arabidopsis thaliana GN=F8L15_120 PE=3 SV=1	36.3636	55.7377	6	PRP4 | WD40 | WD40 | WD40 | WD40 | WD40	PF08799.14 | PF00400.35 | PF00400.35 | PF00400.35 | PF00400.35 | PF00400.35	2.1e-13 | 1.8e-07 | 7.4e-07 | 5.4e-05 | 0.0085 | 0.049	pre-mRNA processing factor 4 (PRP4) like | WD domain, G-beta repeat | WD domain, G-beta repeat | WD domain, G-beta repeat | WD domain, G-beta repeat | WD domain, G-beta repeat
			XP_001240449.2	cell cycle regulatory protein	9.A.61.2.2	5.82517e-112	Q12834	Cell division cycle protein 20 homolog OS=Homo sapiens OX=9606 GN=CDC20 PE=1 SV=2	46.7066	68.75	3	WD40 | WD40 | WD40	PF00400.35 | PF00400.35 | PF00400.35	0.00016 | 0.00017 | 0.00025	WD domain, G-beta repeat | WD domain, G-beta repeat | WD domain, G-beta repeat
			XP_001243816.1	cell division cycle protein Cdc20	9.A.61.2.2	1.50486e-113	Q12834	Cell division cycle protein 20 homolog OS=Homo sapiens OX=9606 GN=CDC20 PE=1 SV=2	48.1159	66.6667	3	ANAPC4_WD40 | WD40 | WD40	PF12894.10 | PF00400.35 | PF00400.35	5.4e-06 | 0.00047 | 0.081	Anaphase-promoting complex subunit 4 WD40 domain | WD domain, G-beta repeat | WD domain, G-beta repeat
		9.A.63: The Retromer-dependent Vacuolar Protein Sorting (R-VPS) Family	XP_001248542.1	vacuolar protein sorting/targeting protein 10	9.A.63.1.1	0	P32319	Vacuolar protein sorting/targeting protein VPS10 OS=Saccharomyces cerevisiae (strain ATCC 204508 / S288c) GN=PEP1 PE=1 SV=1	44.7368	55.3191	4	Sortilin-Vps10 | Sortilin-Vps10 | Sortilin_C | Sortilin_C	PF15902.8 | PF15902.8 | PF15901.8 | PF15901.8	1.8e-155 | 2.8e-140 | 3e-51 | 4.1e-46	Sortilin, neurotensin receptor 3, | Sortilin, neurotensin receptor 3, | Sortilin, neurotensin receptor 3, C-terminal | Sortilin, neurotensin receptor 3, C-terminal	2	1359-1381 | 1409-1431
			XP_001240553.1	small GTP-binding protein	9.A.63.1.1	1.70102e-21	P32939	GTP-binding protein YPT7 OS=Saccharomyces cerevisiae (strain ATCC 204508 / S288c) GN=YPT7 PE=1 SV=1	80	93.75	1	Ras	PF00071.25	3.4e-39	Ras family
			XP_001241343.1	GTP-binding protein ypt2	9.A.63.1.1	5.47283e-41	P32939	GTP-binding protein YPT7 OS=Saccharomyces cerevisiae (strain ATCC 204508 / S288c) GN=YPT7 PE=1 SV=1	46.6667	66.6667	1	Ras	PF00071.25	1.3e-64	Ras family
			XP_001241623.1	GTP-binding protein ypt5	9.A.63.1.1	1.80831e-39	P32939	GTP-binding protein YPT7 OS=Saccharomyces cerevisiae (strain ATCC 204508 / S288c) GN=YPT7 PE=1 SV=1	40	66.6667	1	Ras	PF00071.25	3.8e-59	Ras family
			XP_001241741.1	small GTP-binding protein	9.A.63.1.1	8.4843e-26	P32939	GTP-binding protein YPT7 OS=Saccharomyces cerevisiae (strain ATCC 204508 / S288c) GN=YPT7 PE=1 SV=1	45.4545	61.6	1	Ras	PF00071.25	3.5e-37	Ras family
			XP_001242183.1	vacuolar protein sorting-associated protein vps17	9.A.63.1.1	4.55302e-80	P32913	Vacuolar protein sorting-associated protein 17 OS=Saccharomyces cerevisiae (strain ATCC 204508 / S288c) GN=VPS17 PE=1 SV=2	36.887	57.5693	2	Vps5 | PX	PF09325.13 | PF00787.27	1.1e-09 | 5.7e-07	Vps5 C terminal like | PX domain
			XP_001242423.1	GTP-binding protein ypt1	9.A.63.1.1	6.19532e-43	P32939	GTP-binding protein YPT7 OS=Saccharomyces cerevisiae (strain ATCC 204508 / S288c) GN=YPT7 PE=1 SV=1	48.4848	66.6667	1	Ras	PF00071.25	1.1e-65	Ras family
			XP_001242550.1	vacuolar sorting protein 1	9.A.63.1.1	0	P21576	Vacuolar protein sorting-associated protein 1 OS=Saccharomyces cerevisiae (strain ATCC 204508 / S288c) GN=VPS1 PE=1 SV=2	62.3762	79.2079	3	Dynamin_M | Dynamin_N | GED	PF01031.23 | PF00350.26 | PF02212.21	1.1e-102 | 6.7e-57 | 4.4e-30	Dynamin central region | Dynamin family | Dynamin GTPase effector domain
			XP_001246838.2	sorting nexin 3	9.A.63.1.1	3.13674e-53	Q92331	Vacuolar protein sorting-associated protein 5 OS=Saccharomyces cerevisiae (strain ATCC 204508 / S288c) GN=VPS5 PE=1 SV=1	33.8384	54.2929	2	Vps5 | PX	PF09325.13 | PF00787.27	7.3e-91 | 1.3e-22	Vps5 C terminal like | PX domain
		9.A.64: The SRP-independent Targeting (SND) Family	XP_001242507.1	inorganic phosphate transporter	9.A.64.1.1	2.16933e-58	P38264	SRP-independent targeting protein 3 OS=Saccharomyces cerevisiae (strain ATCC 204508 / S288c) GN=PHO88 PE=1 SV=1	48.4043	67.0213	1	Pho88	PF10032.12	1.8e-81	Phosphate transport (Pho88)	1	29-51
		9.A.70: The Aspartate Amino Transferase (AAT) Family	XP_001247681.1	aspartate aminotransferase	9.A.70.1.1	0	P00505	Aspartate aminotransferase, mitochondrial OS=Homo sapiens GN=GOT2 PE=1 SV=3	60.7053	78.0856	1	Aminotran_1_2	PF00155.24	5.4e-93	Aminotransferase class I and II
			XP_001240699.2	aspartate aminotransferase	9.A.70.1.1	1.62717e-134	P00505	Aspartate aminotransferase, mitochondrial OS=Homo sapiens GN=GOT2 PE=1 SV=3	47.0149	65.1741	1	Aminotran_1_2	PF00155.24	2.5e-84	Aminotransferase class I and II
			XP_001247325.2	aspartate aminotransferase	9.A.70.1.1	1.12057e-105	P00505	Aspartate aminotransferase, mitochondrial OS=Homo sapiens GN=GOT2 PE=1 SV=3	44.4444	74.0741	1	Aminotran_1_2	PF00155.24	8e-77	Aminotransferase class I and II
		9.A.76: The Omega3 Fatty Acid Desaturase 3/Putative Transporter (FAD3) Family	XP_001242975.2	oleate delta-12 desaturase	9.A.76.1.2	2.94797e-139	RCK63797.1	Delta(12) fatty acid desaturase [Candida viswanathii]	48.7805	71.4286	1	FA_desaturase	PF00487.27	3.8e-23	Fatty acid desaturase	2	292-311 | 318-340
			XP_001246072.2	fatty acid desaturase	9.A.76.1.12	1.67301e-25	RLT34927.1	acyl-CoA desaturase [Chloroflexi bacterium]	46.6667	63.3333	2	FA_desaturase | Cyt-b5	PF00487.27 | PF00173.31	8.3e-26 | 5.5e-11	Fatty acid desaturase | Cytochrome b5-like Heme/Steroid binding domain	4	253-275 | 290-312 | 371-390 | 405-427
			XP_001246122.1	fatty acid desaturase	9.A.76.1.12	3.24784e-31	RLT34927.1	acyl-CoA desaturase [Chloroflexi bacterium]	38	58.1395	2	FA_desaturase | Cyt-b5	PF00487.27 | PF00173.31	3.6e-26 | 2.3e-09	Fatty acid desaturase | Cytochrome b5-like Heme/Steroid binding domain	3	231-253 | 273-295 | 400-422
		9.A.78: The Retinal Degeneration B Protein (RdgB) Family	XP_001246492.2	DDHD domain-containing protein	9.A.78.1.5	2.16915e-35	KAF4923135.1	putative phospholipase [Colletotrichum viniferum]	36.6197	60.5634	2	DDHD | DDHD	PF02862.20 | PF02862.20	1.1e-16 | 4e-09	DDHD domain | DDHD domain
	9.B: Putative transport proteins	9.B.1: The Integral Membrane CAAX Protease (CAAX Protease) Family	XP_001239931.1	CaaX prenyl protease	9.B.1.1.3	2.38459e-143	P47154	CAAX prenyl protease 1 OS=Saccharomyces cerevisiae (strain ATCC 204508 / S288c) GN=STE24 PE=1 SV=1	46.875	65.625	2	Peptidase_M48_N | Peptidase_M48	PF16491.8 | PF01435.21	1.9e-66 | 7.7e-44	CAAX prenyl protease N-terminal, five membrane helices | Peptidase family M48	4	124-146 | 166-188 | 195-217 | 311-330
			XP_001248882.1	CaaX protease	9.B.1.2.2	8.19095e-86	F9FER0	Uncharacterized protein OS=Fusarium oxysporum (strain Fo5176) GN=FOXB_04888 PE=4 SV=1	48.5246	64.2623	1	Rce1-like	PF02517.19	1.4e-13	Type II CAAX prenyl endopeptidase Rce1-like	6	20-42 | 62-84 | 99-121 | 178-200 | 215-237 | 295-317
		9.B.10: The Putative Tripartite Zn2+ Transporter (TZT) Family	XP_001240978.1	CobW domain-containing protein	9.B.10.1.1	2.5051e-35	P94400	Putative metal chaperone yciC OS=Bacillus subtilis GN=yciC PE=2 SV=1	64.2857	85.7143	1	cobW	PF02492.22	3.7e-48	CobW/HypB/UreG, nucleotide-binding domain
			XP_001248871.2	CobW domain-containing protein	9.B.10.1.1	1.11372e-69	P94400	Putative metal chaperone yciC OS=Bacillus subtilis GN=yciC PE=2 SV=1	45.8333	70.3704	2	cobW | CobW_C	PF02492.22 | PF07683.17	7.5e-47 | 2.1e-16	CobW/HypB/UreG, nucleotide-binding domain | Cobalamin synthesis protein cobW C-terminal domain
		9.B.12: The Sensitivity to Sodium or Salt Stress-induced Hydrophobic Peptide (Sna) Family	XP_001239989.1	plasma membrane proteolipid 3	9.B.12.2.2	8.7866e-28	I1CTU6	Plasma membrane proteolipid 3 OS=Rhizopus delemar (strain RA 99-880 / ATCC MYA-4621 / FGSC 9543 / NRRL 43880) GN=RO3G_16587 PE=4 SV=1	82.4561	87.7193	1	Pmp3	PF01679.20	7.9e-25	Proteolipid membrane potential modulator	1	32-54
		9.B.17: The VAMP-associated protein (VAP) Family	XP_001247931.1	CRAL/TRIO domain-containing protein	9.B.17.1.3	2.52168e-25	XP_038149345.1	motile sperm domain-containing protein 2 [Cyprinodon tularosa]	57.8947	73.6842	2	CRAL_TRIO | CRAL_TRIO_N	PF00650.23 | PF03765.18	4.9e-40 | 1.6e-14	CRAL/TRIO domain | CRAL/TRIO, N-terminal domain
		9.B.21: The Frataxin (Frataxin) Family	XP_001247686.1	frataxin	9.B.21.1.2	3.46178e-26	Q07540	Frataxin homolog, mitochondrial OS=Saccharomyces cerevisiae (strain ATCC 204508 / S288c) GN=YFH1 PE=1 SV=1	37.931	50.8621	1	Frataxin_Cyay	PF01491.19	9.4e-36	Frataxin-like domain
		9.B.26: The Regulator of ER Stress and Autophagy TMEM208 (TMEM208) Family	XP_001247060.2	hypothetical protein CIMG_00831	9.B.26.1.4	2.87629e-61	K9FAK7	Uncharacterized protein OS=Penicillium digitatum (strain Pd1 / CECT 20795) GN=PDIP_84590 PE=4 SV=1	60.8187	78.3626	1	TMEM208_SND2	PF05620.14	2.1e-54	SRP-independent targeting protein 2/TMEM208	3	28-45 | 52-69 | 121-143
		9.B.27: The Death Effector Domain A (DedA) Family	XP_001244154.2	dolichol-phosphate mannosyltransferase	9.B.27.2.12	2.82674e-38	R7XRS7	Dolichyl-phosphate beta-D-mannosyltransferase OS=Nocardioides sp. CF8 OX=110319 GN=CF8_4119 PE=4 SV=1	35.2	53.2258	1	Glycos_transf_2	PF00535.29	7.2e-33	Glycosyl transferase family 2
			XP_001246860.1	golgi apparatus membrane protein tvp38	9.B.27.5.2	3.23654e-35	E7Q6E0	Tvp38p OS=Saccharomyces cerevisiae (strain FostersB) GN=FOSTERSB_2992 PE=4 SV=1	58.8235	82.3529	1	SNARE_assoc	PF09335.14	2.2e-11	SNARE associated Golgi protein	5	92-114 | 129-151 | 164-186 | 245-267 | 280-301
		9.B.29: The 4-5 TMS Putative Chaperone (4-5PC) Family	XP_001245309.1	class V chitinase	9.B.29.2.7	5.44876e-25	Q8GHI4	Chi1 protein OS=Aeromonas caviae OX=648 GN=chi1 PE=4 SV=1	52.1739	73.913	1	Glyco_hydro_18	PF00704.31	1.7e-67	Glycosyl hydrolases family 18
			XP_001245809.2	chitinase 6	9.B.29.2.7	7.14206e-50	Q8GHI4	Chi1 protein OS=Aeromonas caviae OX=648 GN=chi1 PE=4 SV=1	31.8182	52.2727	2	Glyco_hydro_18 | LysM	PF00704.31 | PF01476.23	1.6e-86 | 4.8e-13	Glycosyl hydrolases family 18 | LysM domain
		9.B.45: The Fungal Mating-type Pheromone Receptor (MAT-PR) Family	XP_001242263.2	a-pheromone receptor PreA	9.B.45.2.1	5.07971e-28	P06783	Pheromone a factor receptor OS=Saccharomyces cerevisiae (strain ATCC 204508 / S288c) GN=STE3 PE=1 SV=1	55	70	1	STE3	PF02076.18	4.4e-92	Pheromone A receptor	7	15-34 | 41-63 | 83-105 | 125-147 | 175-197 | 218-240 | 279-296
		9.B.51: The Uncharacterized DUF202/YidH (YidH) Family	XP_001241852.1	hypothetical protein CIMG_05748	9.B.51.1.4	4.60969e-49	N4W0W1	Pf02656 domain containing protein OS=Colletotrichum orbiculare (strain 104-T / ATCC 96160 / CBS 514.97 / LARS 414 / MAFF 240422) GN=Cob_03224 PE=4 SV=1	56.6667	78.2609	1	DUF202	PF02656.18	5.6e-22	Domain of unknown function (DUF202)	2	235-252 | 273-295
			XP_001243219.1	vacuolar transporter chaperone 1	9.B.51.1.6	4.43808e-57	P40046	Vacuolar transporter chaperone 1 OS=Saccharomyces cerevisiae (strain ATCC 204508 / S288c) GN=VTC1 PE=1 SV=3	71.9008	84.2975	1	DUF202	PF02656.18	6.7e-14	Domain of unknown function (DUF202)	3	32-54 | 61-83 | 98-118
		9.B.56: The Bacterial Disease Resistance and Oomycete Disease Susceptibility Protein, PIMP1 (PIMP1) Family	XP_001242871.1	integral membrane protein	9.B.56.2.1	3.18199e-28	S0E1C0	Related to integral membrane protein OS=Gibberella fujikuroi (strain CBS 195.34 / IMI 58289 / NRRL A-6831) GN=FFUJ_07453 PE=4 SV=1	64.2857	78.5714	1	MARVEL	PF01284.26	2.7e-20	Membrane-associating domain	4	10-32 | 45-67 | 77-94 | 122-144
[truncated: 101 more rows]

## Sheet: C. Posadasii
Supplementary Table 1. (B) Putative transporters in C. posadasii. Previously annotated or reported transporters have been marked with yellow background.
[truncated: 1,241 more rows]
